# Supplementary material for: DNA copy number variations in children with vesicoureteral reflux and urinary tract infections
Source: PLoS One. 2019 Aug 12;14(8):e0220617. doi: 10.1371/journal.pone.0220617 (PMC6690579; doi:10.1371/journal.pone.0220617)
Supplement: S2 Table — (XLSX) [file pone.0220617.s008.xlsx]

## Sheet: Table S2.csv
S2 Table. Summary of rare candidate CNVs and their affected genes identified using stringent analysis criteria.
Type	Gene Symbol	Event	Chromosomal Region	Cytoband	Freq_case (%)	Freq_ctl (%)	-log(p)	-log(q)	CNV_size	Clinical Significance	Most Severe Consequence	All significant CNVs within gene locus
Rare	PRH1	CN Gain	chr12:11,215,990-11,217,836	p13.2	17.1	0	22.5	21.7	1846	Pathogenic	intron_variant	chr12:11,215,990-11,217,836; chr12:11,210,659-11,213,291; chr12:11,213,291-11,215,768
Rare	PRH1-PRR4	CN Gain	chr12:11,215,990-11,217,836	p13.2	17.1	0	22.5	21.7	1846	NA	intron_variant	chr12:11,215,990-11,217,836; chr12:11,210,659-11,213,291; chr12:11,213,291-11,215,768
Rare	PRH1-TAS2R14	CN Gain	chr12:11,215,990-11,217,836	p13.2	17.1	0	22.5	21.7	1846	NA	intron_variant	chr12:11,215,990-11,217,836; chr12:11,210,659-11,213,291; chr12:11,213,291-11,215,768
Rare	TNXB	CN Gain	chr6:32,014,437-32,015,803	p21.33	10.4	0.1	12.1	11.5	1366	Pathogenic, Uncertain significance	coding_sequence_variant	chr6:32,014,437-32,015,803
Rare	TMPRSS11E	CN Gain	chr4:69,305,095-69,367,684	q13.2	9.3	0	12	11.4	62589	Pathogenic, Benign	transcript_amplification	chr4:69,305,095-69,367,684; chr4:69,305,095-69,370,427
Rare	WWOX	CN Loss	chr16:78,370,201-78,372,007	q23.1	7.8	0	10	9.2	1806	Benign	intron_variant	*chr16:78,372,036-78,373,232; *chr16:78,373,261-78,383,154; chr16:78,370,201-78,372,007; chr16:78,370,201-78,372,007
Rare	TAS2R46	CN Gain	chr12:11,213,291-11,215,768	p13.2	7.3	0	9.3	8.7	2477	Pathogenic, Benign, Likely benign	coding_sequence_variant	chr12:11,213,291-11,215,768
Rare	ADAM5	CN Gain	chr8:39,229,353-39,232,441	p11.22	5.7	0	7.3	6.7	3088	NA	intron_variant	*chr8:39,226,508-39,229,353; chr8:39,229,353-39,232,441; chr8:39,226,479-39,229,353
Rare	NRG3	CN Loss	chr10:84,404,569-84,406,113	q23.1	5.7	0	7.3	6.6	1544	Pathogenic, Benign	intron_variant	chr10:84,404,569-84,406,113
Rare	OPN1LW	CN Loss	chrX:153,423,848-153,425,043	q28	5.7	0	7.3	6.6	1195	Pathogenic, Likely pathogenic, Benign, Uncertain significance	stop_lost	*chrX:153,409,903-153,415,759; chrX:153,423,848-153,425,043; chrX:153,414,750-153,423,848; chrX:153,412,406-153,414,750; chrX:153,410,979-153,412,406; chrX:153,409,873-153,410,979
Rare	ZNF826P	CN Loss	chr19:20,601,289-20,609,896	p12	5.7	0	7.3	6.6	8607	NA	non_coding_transcript_exon_variant	chr19:20,601,289-20,609,896; chr19:20,600,178-20,601,289; chr19:20,597,315-20,600,178
Rare	FCGBP	CN Gain	chr19:40,365,587-40,366,612	q13.2	5.2	0	6.6	6.1	1025	Pathogenic	coding_sequence_variant	chr19:40,365,587-40,366,612; chr19:40,364,522-40,365,587
Rare	TEX28	CN Loss	chrX:153,519,281-153,522,240	q28	5.2	0	6.6	6	2959	Pathogenic, Likely pathogenic, Uncertain significance	coding_sequence_variant	chrX:153,519,281-153,522,240
Rare	LINC01262	CN Loss	chr4:190,575,093-190,603,793	q35.2	5.2	0.1	5.6	5	28700	NA	transcript_ablation	chr4:190,575,093-190,603,793
Rare	LOC105379514	CN Loss	chr4:190,575,093-190,603,793	q35.2	5.2	0.1	5.6	5	28700	NA	transcript_ablation	chr4:190,575,093-190,603,793
Rare	ERBB4	CN Loss	chr2:213,183,263-213,191,393	q34	6.7	0.6	5.6	5	8130	Pathogenic, Uncertain significance, Benign	intron_variant	chr2:213,183,263-213,191,393
Rare	NKAIN2	CN Gain	chr6:124,433,382-124,434,651	q22.31	6.2	0.6	5.1	4.6	1269	Pathogenic, drug response, Uncertain significance, Benign	intron_variant	*chr6:124,436,469-124,438,004; *chr6:124,465,100-124,466,275; *chr6:124,462,891-124,464,208; *chr6:124,449,261-124,462,891; *chr6:124,439,088-124,440,137; *chr6:124,447,929-124,449,261; *chr6:124,434,681-124,435,804; *chr6:124,440,137-124,441,400; *chr6:124,441,400-124,446,962; chr6:124,433,382-124,434,651; chr6:124,468,387-124,469,578
Rare	LINC00842	CN Loss	chr10:47,114,861-47,117,291	q11.22	4.7	0.1	5	4.4	2430	NA	intron_variant	*chr10:47,138,421-47,139,808; *chr10:47,141,653-47,142,995; *chr10:47,145,550-47,147,471; *chr10:47,144,311-47,145,550; *chr10:47,147,471-47,148,516; *chr10:47,143,024-47,144,311; *chr10:47,128,911-47,132,206; *chr10:47,114,890-47,128,911; *chr10:47,111,895-47,114,131; *chr10:47,108,517-47,111,895; *chr10:47,106,614-47,108,517; *chr10:47,105,503-47,106,614; *chr10:47,099,964-47,105,503; *chr10:47…
Rare	DMBT1	CN Loss	chr10:124,342,608-124,351,391	q26.13	6.7	0.9	4.7	4.2	8783	Pathogenic, drug response, Likely benign, Benign	coding_sequence_variant	chr10:124,342,608-124,351,391
Rare	BTNL8	CN Gain	chr5:180,336,009-180,373,705	q35.3	3.1	0	3.9	3.5	37696	Pathogenic, Uncertain significance	coding_sequence_variant	chr5:180,336,009-180,373,705
Rare	CFH	CN Gain	chr1:196,710,089-196,711,461	q31.3	3.1	0	3.9	3.5	1372	Pathogenic, Benign	coding_sequence_variant	chr1:196,710,089-196,711,461
Rare	ERICH1	CN Gain	chr8:593,465-600,176	p23.3	3.1	0	3.9	3.5	6711	NA	intron_variant	chr8:593,465-600,176; chr8:627,206-639,444
Rare	SLC2A14	CN Gain	chr12:7,999,470-8,001,908	p13.31	4.7	0.4	3.9	3.4	2438	Pathogenic, Uncertain significance, Benign	non_coding_transcript_exon_variant	chr12:7,999,470-8,001,908
Rare	GRID1	CN Loss	chr10:87,951,798-87,959,727	q23.2	3.1	0	3.9	3.4	7929	Pathogenic, drug response, Uncertain significance, Benign	intron_variant	chr10:87,951,798-87,959,727
Rare	TUSC3	CN Loss	chr8:15,402,232-15,415,824	p22	4.1	0.3	3.8	3.3	13592	NA	intron_variant	chr8:15,402,232-15,415,824
Rare	VSTM1	CN Loss	chr19:54,555,591-54,560,855	q13.42	3.6	0.1	3.8	3.3	5264	Pathogenic, Uncertain significance, Benign	coding_sequence_variant	chr19:54,555,591-54,560,855
Rare	LINC01258	CN Loss	chr4:38,456,572-38,467,860	p14	2.6	0	3.3	2.8	11288	NA	intron_variant	chr4:38,456,572-38,467,860
Rare	RABGAP1L	CN Loss	chr1:174,795,636-174,802,166	q25.1	2.6	0	3.3	2.8	6530	Pathogenic, Benign	intron_variant	chr1:174,795,636-174,802,166
Rare	DLG2	CN Loss	chr11:85,263,380-85,274,230	q14.1	3.6	0.3	3.2	2.7	10850	Pathogenic, Benign	intron_variant	chr11:85,263,380-85,274,230; chr11:85,274,230-85,275,545; chr11:83,826,204-83,845,220
Rare	LINC01237	CN Loss	chr2:242,852,355-242,854,120	q37.3	3.1	0.1	3.2	2.7	1765	NA	intron_variant	chr2:242,852,355-242,854,120
Rare	AFDN	CN Gain	chr6:168,333,670-168,334,940	q27	4.7	0.9	2.8	2.4	1270	Pathogenic, Benign	intron_variant	*chr6:168,334,940-168,336,274; *chr6:168,336,274-168,365,831; chr6:168,333,670-168,334,940
Rare	B3GALT6	CN Gain	chr1:1,163,171-1,184,947	p36.33	2.1	0	2.6	2.2	21776	Pathogenic, Benign, Likely benign	coding_sequence_variant	chr1:1,163,171-1,184,947
Rare	CCDC78	CN Gain	chr16:698,807-781,101	p13.3	2.1	0	2.6	2.2	82294	Pathogenic, Benign	transcript_amplification	chr16:698,807-781,101
Rare	FAM132A	CN Gain	chr1:1,163,171-1,184,947	p36.33	2.1	0	2.6	2.2	21776	NA	coding_sequence_variant	chr1:1,163,171-1,184,947
Rare	FAM173A	CN Gain	chr16:698,807-781,101	p13.3	2.1	0	2.6	2.2	82294	Pathogenic, Benign	transcript_amplification	chr16:698,807-781,101
Rare	FBXL16	CN Gain	chr16:698,807-781,101	p13.3	2.1	0	2.6	2.2	82294	Pathogenic, Benign	transcript_amplification	chr16:698,807-781,101
Rare	HAGHL	CN Gain	chr16:698,807-781,101	p13.3	2.1	0	2.6	2.2	82294	Pathogenic, Benign	transcript_amplification	chr16:698,807-781,101
Rare	JMJD8	CN Gain	chr16:698,807-781,101	p13.3	2.1	0	2.6	2.2	82294	Pathogenic, Benign	transcript_amplification	chr16:698,807-781,101
Rare	LOC101929161	CN Gain	chr4:25,556,591-25,578,807	p15.2	2.1	0	2.6	2.2	22216	NA	TFBS_amplification	chr4:25,556,591-25,578,807
Rare	LOC105371038	CN Gain	chr16:698,807-781,101	p13.3	2.1	0	2.6	2.2	82294	NA	transcript_amplification	chr16:698,807-781,101; chr16:675,299-698,807
Rare	LOC105371184	CN Gain	chr16:698,807-781,101	p13.3	2.1	0	2.6	2.2	82294	NA	transcript_amplification	chr16:698,807-781,101
Rare	METRN	CN Gain	chr16:698,807-781,101	p13.3	2.1	0	2.6	2.2	82294	Pathogenic, Benign	transcript_amplification	chr16:698,807-781,101
Rare	NARFL	CN Gain	chr16:698,807-781,101	p13.3	2.1	0	2.6	2.2	82294	NA	transcript_amplification	chr16:698,807-781,101; chr16:781,101-784,503
Rare	RHBDL1	CN Gain	chr16:698,807-781,101	p13.3	2.1	0	2.6	2.2	82294	Pathogenic, Benign	transcript_amplification	chr16:698,807-781,101
Rare	RHOT2	CN Gain	chr16:698,807-781,101	p13.3	2.1	0	2.6	2.2	82294	Pathogenic, Benign	transcript_amplification	chr16:698,807-781,101
Rare	SDF4	CN Gain	chr1:1,163,171-1,184,947	p36.33	2.1	0	2.6	2.2	21776	Benign, Pathogenic, Uncertain significance, Likely benign	coding_sequence_variant	chr1:1,159,832-1,163,171; chr1:1,163,171-1,184,947
Rare	STUB1	CN Gain	chr16:698,807-781,101	p13.3	2.1	0	2.6	2.2	82294	Pathogenic, Benign	transcript_amplification	chr16:698,807-781,101
Rare	WDR24	CN Gain	chr16:698,807-781,101	p13.3	2.1	0	2.6	2.2	82294	Pathogenic, Benign	transcript_amplification	chr16:698,807-781,101
Rare	WDR90	CN Gain	chr16:698,807-781,101	p13.3	2.1	0	2.6	2.2	82294	Pathogenic, Benign	transcript_amplification	chr16:698,807-781,101
Rare	CARD9	CN Gain	chr9:139,239,664-139,277,332	q34.3	2.6	0.1	2.6	2.2	37668	Pathogenic, Benign	transcript_amplification	chr9:139,239,664-139,277,332
Rare	DNLZ	CN Gain	chr9:139,239,664-139,277,332	q34.3	2.6	0.1	2.6	2.2	37668	NA	transcript_amplification	chr9:139,239,664-139,277,332
Rare	GPSM1	CN Gain	chr9:139,239,664-139,277,332	q34.3	2.6	0.1	2.6	2.2	37668	NA	transcript_amplification	chr9:139,149,438-139,239,664; chr9:139,239,664-139,277,332
Rare	SNAPC4	CN Gain	chr9:139,239,664-139,277,332	q34.3	2.6	0.1	2.6	2.2	37668	NA	transcript_amplification	chr9:139,239,664-139,277,332
Rare	ANKS1B	CN Loss	chr12:99,993,639-100,007,489	q23.1	2.1	0	2.6	2.1	13850	Pathogenic, Likely pathogenic, Uncertain significance, Benign	intron_variant	chr12:99,993,639-100,007,489; chr12:100,007,489-100,010,246
Rare	MIR3910-1	CN Loss	chr9:94,395,946-94,403,716	q22.31	2.1	0	2.6	2.1	7770	NA	mature_miRNA_variant	chr9:94,395,946-94,403,716
Rare	MIR3910-2	CN Loss	chr9:94,395,946-94,403,716	q22.31	2.1	0	2.6	2.1	7770	NA	mature_miRNA_variant	chr9:94,395,946-94,403,716
Rare	ZNF385B	CN Loss	chr2:180,411,310-180,422,428	q31.2	2.1	0	2.6	2.1	11118	Pathogenic	intron_variant	chr2:180,411,310-180,422,428
Rare	ZNF595	CN Loss	chr4:61,021-65,999	p16.3	2.1	0	2.6	2.1	4978	Benign, Uncertain significance, Pathogenic, Likely benign	mature_miRNA_variant	chr4:61,021-65,999; chr4:65,999-68,904
Rare	ZNF718	CN Loss	chr4:61,021-65,999	p16.3	2.1	0	2.6	2.1	4978	Benign, Uncertain significance, Pathogenic, Likely benign	mature_miRNA_variant	chr4:61,021-65,999; chr4:65,999-68,904
Rare	KIF26B	CN Loss	chr1:245,637,232-245,648,319	q44	2.6	0.1	2.6	2.1	11087	Pathogenic, Uncertain significance	intron_variant	chr1:245,637,232-245,648,319
Rare	DKFZP434A062	CN Gain	chr9:139,149,438-139,239,664	q34.3	2.1	0.1	2	1.7	90226	NA	coding_sequence_variant	chr9:139,149,438-139,239,664
Rare	MUC5AC	CN Gain	chr11:1,145,394-1,229,996	p15.5	2.1	0.1	2	1.7	84602	Pathogenic, Uncertain significance, Benign, Likely benign	transcript_amplification	chr11:1,145,394-1,229,996
Rare	ACAP3	CN Gain	chr1:1,216,385-1,292,084	p36.33	1.6	0	2	1.6	75699	Pathogenic, Likely benign, Benign	coding_sequence_variant	chr1:1,216,385-1,292,084
Rare	APC2	CN Gain	chr19:1,460,065-1,504,791	p13.3	1.6	0	2	1.6	44726	Pathogenic, Benign	transcript_amplification	chr19:1,460,065-1,504,791
Rare	ARHGAP39	CN Gain	chr8:145,665,669-145,762,879	q24.3	1.6	0	2	1.6	97210	Benign	coding_sequence_variant	chr8:145,665,669-145,762,879
Rare	BOP1	CN Gain	chr8:145,510,572-145,566,860	q24.3	1.6	0	2	1.6	56288	Pathogenic, Likely benign, Benign	coding_sequence_variant	chr8:145,510,572-145,566,860
Rare	C19orf25	CN Gain	chr19:1,460,065-1,504,791	p13.3	1.6	0	2	1.6	44726	NA	transcript_amplification	chr19:1,460,065-1,504,791
Rare	C8orf82	CN Gain	chr8:145,665,669-145,762,879	q24.3	1.6	0	2	1.6	97210	Pathogenic, Benign	coding_sequence_variant	chr8:145,665,669-145,762,879
Rare	CBARP	CN Gain	chr19:1,216,570-1,240,670	p13.3	1.6	0	2	1.6	24100	NA	coding_sequence_variant	chr19:1,216,570-1,240,670
Rare	CENPQ	CN Gain	chr6:49,429,537-49,447,219	p12.3	1.6	0	2	1.6	17682	Pathogenic, Uncertain significance, Benign, conflicting data from submitters	coding_sequence_variant	chr6:49,429,537-49,447,219
Rare	CPSF3L	CN Gain	chr1:1,216,385-1,292,084	p36.33	1.6	0	2	1.6	75699	NA	coding_sequence_variant	chr1:1,216,385-1,292,084
Rare	CPTP	CN Gain	chr1:1,216,385-1,292,084	p36.33	1.6	0	2	1.6	75699	Benign, Pathogenic, Likely benign	coding_sequence_variant	chr1:1,216,385-1,292,084
Rare	CYHR1	CN Gain	chr8:145,665,669-145,762,879	q24.3	1.6	0	2	1.6	97210	Pathogenic, Benign	coding_sequence_variant	chr8:145,665,669-145,762,879
Rare	CYSRT1	CN Gain	chr9:140,111,219-140,218,873	q34.3	1.6	0	2	1.6	107654	NA	transcript_amplification	chr9:140,111,219-140,218,873
Rare	DGAT1	CN Gain	chr8:145,510,572-145,566,860	q24.3	1.6	0	2	1.6	56288	Pathogenic, Benign	coding_sequence_variant	chr8:145,510,572-145,566,860
Rare	DVL1	CN Gain	chr1:1,216,385-1,292,084	p36.33	1.6	0	2	1.6	75699	Benign, Pathogenic, Likely benign	coding_sequence_variant	chr1:1,216,385-1,292,084
Rare	EXD3	CN Gain	chr9:140,111,219-140,218,873	q34.3	1.6	0	2	1.6	107654	Pathogenic, Benign	transcript_amplification	chr9:140,111,219-140,218,873
Rare	FAM166A	CN Gain	chr9:140,111,219-140,218,873	q34.3	1.6	0	2	1.6	107654	NA	transcript_amplification	chr9:140,111,219-140,218,873
Rare	FGFR3	CN Gain	chr4:1,754,067-1,809,109	p16.3	1.6	0	2	1.6	55042	Pathogenic, Uncertain significance, Benign	coding_sequence_variant	chr4:1,754,067-1,809,109
Rare	FNDC10	CN Gain	chr1:1,526,027-1,567,669	p36.33	1.6	0	2	1.6	41642	NA	coding_sequence_variant	chr1:1,526,027-1,567,669
Rare	FOXH1	CN Gain	chr8:145,665,669-145,762,879	q24.3	1.6	0	2	1.6	97210	Benign	coding_sequence_variant	chr8:145,665,669-145,762,879
Rare	FRMPD2	CN Gain	chr10:49,389,781-49,390,838	q11.22	1.6	0	2	1.6	1057	Pathogenic, drug response, Likely pathogenic, Benign, Uncertain significance	intron_variant	chr10:49,389,781-49,390,838
Rare	GPT	CN Gain	chr8:145,665,669-145,762,879	q24.3	1.6	0	2	1.6	97210	Pathogenic, Benign	coding_sequence_variant	chr8:145,665,669-145,762,879
Rare	GSDMD	CN Gain	chr8:144,635,088-144,652,690	q24.3	1.6	0	2	1.6	17602	Benign	transcript_amplification	chr8:144,635,088-144,652,690
Rare	HSF1	CN Gain	chr8:145,510,572-145,566,860	q24.3	1.6	0	2	1.6	56288	Pathogenic, Benign	coding_sequence_variant	chr8:145,510,572-145,566,860
Rare	KIFC2	CN Gain	chr8:145,665,669-145,762,879	q24.3	1.6	0	2	1.6	97210	Pathogenic, Benign	coding_sequence_variant	chr8:145,665,669-145,762,879
Rare	LMNTD2	CN Gain	chr11:547,699-577,976	p15.5	1.6	0	2	1.6	30277	Pathogenic, Benign	coding_sequence_variant	chr11:547,699-577,976
Rare	LOC143666	CN Gain	chr11:547,699-577,976	p15.5	1.6	0	2	1.6	30277	NA	coding_sequence_variant	chr11:547,699-577,976
Rare	LRRC14	CN Gain	chr8:145,665,669-145,762,879	q24.3	1.6	0	2	1.6	97210	Pathogenic, Benign	coding_sequence_variant	chr8:145,665,669-145,762,879
Rare	LRRC24	CN Gain	chr8:145,665,669-145,762,879	q24.3	1.6	0	2	1.6	97210	Pathogenic, Benign	coding_sequence_variant	chr8:145,665,669-145,762,879
Rare	LRRC56	CN Gain	chr11:547,699-577,976	p15.5	1.6	0	2	1.6	30277	Pathogenic, Benign	coding_sequence_variant	chr11:547,699-577,976
Rare	MCRIP2	CN Gain	chr16:675,299-698,807	p13.3	1.6	0	2	1.6	23508	Pathogenic, Benign	coding_sequence_variant	chr16:675,299-698,807
Rare	METTL26	CN Gain	chr16:675,299-698,807	p13.3	1.6	0	2	1.6	23508	Pathogenic, Benign	coding_sequence_variant	chr16:675,299-698,807
Rare	MFSD3	CN Gain	chr8:145,665,669-145,762,879	q24.3	1.6	0	2	1.6	97210	Pathogenic, Benign	coding_sequence_variant	chr8:145,665,669-145,762,879
Rare	MIB2	CN Gain	chr1:1,526,027-1,567,669	p36.33	1.6	0	2	1.6	41642	NA	coding_sequence_variant	chr1:1,526,027-1,567,669
Rare	MIR210	CN Gain	chr11:547,699-577,976	p15.5	1.6	0	2	1.6	30277	Pathogenic, Benign	coding_sequence_variant	chr11:547,699-577,976
Rare	MIR210HG	CN Gain	chr11:547,699-577,976	p15.5	1.6	0	2	1.6	30277	Pathogenic, Benign	coding_sequence_variant	chr11:547,699-577,976
Rare	MIR6726	CN Gain	chr1:1,216,385-1,292,084	p36.33	1.6	0	2	1.6	75699	NA	coding_sequence_variant	chr1:1,216,385-1,292,084
Rare	MIR6727	CN Gain	chr1:1,216,385-1,292,084	p36.33	1.6	0	2	1.6	75699	NA	coding_sequence_variant	chr1:1,216,385-1,292,084
Rare	MIR6808	CN Gain	chr1:1,216,385-1,292,084	p36.33	1.6	0	2	1.6	75699	NA	coding_sequence_variant	chr1:1,216,385-1,292,084
Rare	MIR6848	CN Gain	chr8:145,510,572-145,566,860	q24.3	1.6	0	2	1.6	56288	NA	coding_sequence_variant	chr8:145,510,572-145,566,860
Rare	MMP23B	CN Gain	chr1:1,526,027-1,567,669	p36.33	1.6	0	2	1.6	41642	NA	coding_sequence_variant	chr1:1,526,027-1,567,669
Rare	MORN1	CN Gain	chr1:2,228,554-2,275,493	p36.33	1.6	0	2	1.6	46939	NA	coding_sequence_variant	chr1:2,228,554-2,275,493
Rare	MROH6	CN Gain	chr8:144,635,088-144,652,690	q24.3	1.6	0	2	1.6	17602	Benign	transcript_amplification	chr8:144,635,088-144,652,690
Rare	MUT	CN Gain	chr6:49,429,537-49,447,219	p12.3	1.6	0	2	1.6	17682	NA	coding_sequence_variant	chr6:49,429,537-49,447,219
Rare	MXRA8	CN Gain	chr1:1,216,385-1,292,084	p36.33	1.6	0	2	1.6	75699	Pathogenic, Benign, Likely benign	coding_sequence_variant	chr1:1,216,385-1,292,084
Rare	NDOR1	CN Gain	chr9:140,111,219-140,218,873	q34.3	1.6	0	2	1.6	107654	NA	transcript_amplification	chr9:140,111,219-140,218,873
Rare	NELFB	CN Gain	chr9:140,111,219-140,218,873	q34.3	1.6	0	2	1.6	107654	NA	transcript_amplification	chr9:140,111,219-140,218,873
Rare	NRARP	CN Gain	chr9:140,111,219-140,218,873	q34.3	1.6	0	2	1.6	107654	NA	transcript_amplification	chr9:140,111,219-140,218,873
Rare	PCSK4	CN Gain	chr19:1,460,065-1,504,791	p13.3	1.6	0	2	1.6	44726	NA	transcript_amplification	chr19:1,460,065-1,504,791
Rare	PHRF1	CN Gain	chr11:547,699-577,976	p15.5	1.6	0	2	1.6	30277	Pathogenic, Benign, Uncertain significance	coding_sequence_variant	chr11:547,699-577,976
Rare	PLEC	CN Gain	chr8:144,990,815-145,014,644	q24.3	1.6	0	2	1.6	23829	Benign	coding_sequence_variant	chr8:144,990,815-145,014,644
Rare	PPP1R16A	CN Gain	chr8:145,665,669-145,762,879	q24.3	1.6	0	2	1.6	97210	Pathogenic, Benign	coding_sequence_variant	chr8:145,665,669-145,762,879
Rare	PUSL1	CN Gain	chr1:1,216,385-1,292,084	p36.33	1.6	0	2	1.6	75699	Pathogenic, Likely benign, Benign	coding_sequence_variant	chr1:1,216,385-1,292,084
Rare	QSOX2	CN Gain	chr9:139,136,580-139,142,107	q34.3	1.6	0	2	1.6	5527	NA	coding_sequence_variant	chr9:139,136,580-139,142,107
Rare	RAB40C	CN Gain	chr16:675,299-698,807	p13.3	1.6	0	2	1.6	23508	Pathogenic, Benign	coding_sequence_variant	chr16:675,299-698,807
Rare	RASSF7	CN Gain	chr11:547,699-577,976	p15.5	1.6	0	2	1.6	30277	Pathogenic, Benign	coding_sequence_variant	chr11:547,699-577,976
Rare	RECQL4	CN Gain	chr8:145,665,669-145,762,879	q24.3	1.6	0	2	1.6	97210	Benign	coding_sequence_variant	chr8:145,665,669-145,762,879
Rare	REEP6	CN Gain	chr19:1,460,065-1,504,791	p13.3	1.6	0	2	1.6	44726	NA	transcript_amplification	chr19:1,460,065-1,504,791
Rare	RNF208	CN Gain	chr9:140,111,219-140,218,873	q34.3	1.6	0	2	1.6	107654	NA	transcript_amplification	chr9:140,111,219-140,218,873
Rare	RNF224	CN Gain	chr9:140,111,219-140,218,873	q34.3	1.6	0	2	1.6	107654	NA	transcript_amplification	chr9:140,111,219-140,218,873
Rare	SCNN1D	CN Gain	chr1:1,216,385-1,292,084	p36.33	1.6	0	2	1.6	75699	Likely benign, Pathogenic, Benign	coding_sequence_variant	chr1:1,216,385-1,292,084
Rare	SCRT1	CN Gain	chr8:145,510,572-145,566,860	q24.3	1.6	0	2	1.6	56288	Pathogenic, Benign	coding_sequence_variant	chr8:145,510,572-145,566,860
Rare	SKI	CN Gain	chr1:2,228,554-2,275,493	p36.33	1.6	0	2	1.6	46939	Pathogenic	coding_sequence_variant	chr1:2,228,554-2,275,493
Rare	SLC34A3	CN Gain	chr9:140,111,219-140,218,873	q34.3	1.6	0	2	1.6	107654	Pathogenic, Benign	transcript_amplification	chr9:140,111,219-140,218,873
Rare	STK11	CN Gain	chr19:1,216,570-1,240,670	p13.3	1.6	0	2	1.6	24100	Pathogenic, Uncertain significance, Benign	coding_sequence_variant	chr19:1,216,570-1,240,670
Rare	STPG3	CN Gain	chr9:140,111,219-140,218,873	q34.3	1.6	0	2	1.6	107654	NA	transcript_amplification	chr9:140,111,219-140,218,873
Rare	STPG3-AS1	CN Gain	chr9:140,111,219-140,218,873	q34.3	1.6	0	2	1.6	107654	NA	transcript_amplification	chr9:140,111,219-140,218,873
Rare	TAS1R3	CN Gain	chr1:1,216,385-1,292,084	p36.33	1.6	0	2	1.6	75699	Pathogenic, Likely benign, Benign	coding_sequence_variant	chr1:1,216,385-1,292,084
Rare	TONSL	CN Gain	chr8:145,665,669-145,762,879	q24.3	1.6	0	2	1.6	97210	Benign	coding_sequence_variant	chr8:145,665,669-145,762,879
Rare	TOR4A	CN Gain	chr9:140,111,219-140,218,873	q34.3	1.6	0	2	1.6	107654	NA	transcript_amplification	chr9:140,111,219-140,218,873
Rare	TUBB4B	CN Gain	chr9:140,111,219-140,218,873	q34.3	1.6	0	2	1.6	107654	NA	transcript_amplification	chr9:140,111,219-140,218,873
Rare	UBE2J2	CN Gain	chr1:1,184,947-1,190,642	p36.33	1.6	0	2	1.6	5695	Pathogenic, Benign, Likely benign, Likely pathogenic	coding_sequence_variant	chr1:1,184,947-1,190,642
Rare	WDR36	CN Gain	chr5:110,417,117-110,447,026	q22.1	1.6	0	2	1.6	29909	Pathogenic, Uncertain significance, Benign	coding_sequence_variant	chr5:110,417,117-110,447,026
Rare	WFIKKN1	CN Gain	chr16:675,299-698,807	p13.3	1.6	0	2	1.6	23508	Pathogenic, Benign	coding_sequence_variant	chr16:675,299-698,807
Rare	KCND2	CN Loss	chr7:120,304,115-120,314,515	q31.31	2.1	0.1	2	1.5	10400	Pathogenic	non_coding_transcript_exon_variant	chr7:120,304,115-120,314,515
Rare	PSD3	CN Loss	chr8:18,850,885-18,864,981	p22	1.6	0	2	1.5	14096	NA	non_coding_transcript_exon_variant	chr8:18,850,885-18,864,981
Rare	UNCX	CN Loss	chr7:1,267,388-1,279,602	p22.3	1.6	0	2	1.5	12214	Pathogenic, Likely pathogenic, Uncertain significance	transcript_ablation	chr7:1,267,388-1,279,602
Rare	ZNF736	CN Loss	chr7:63,811,764-63,817,802	q11.21	1.6	0	2	1.5	6038	Pathogenic, Benign	3_prime_UTR_variant	chr7:63,811,764-63,817,802
Rare	ZNF737	CN Loss	chr19:20,717,602-20,735,237	p12	1.6	0	2	1.5	17635	Pathogenic, Uncertain significance, Benign	stop_lost	chr19:20,717,602-20,735,237
Rare	SLC35F2	CN Gain	chr11:107,670,668-107,671,787	q22.3	2.6	0.4	1.8	1.5	1119	Pathogenic, Benign, Likely benign	intron_variant	chr11:107,670,668-107,671,787
*: Common CNV
The information of Clinical Significance and Most Severe Effect were retrieved from the ClinVar and the Ensemble Variant Effect Predictor databases, respectively
