# Supplementary material for: DNA copy number variations in children with vesicoureteral reflux and urinary tract infections
Source: PLoS One. 2019 Aug 12;14(8):e0220617. doi: 10.1371/journal.pone.0220617 (PMC6690579; doi:10.1371/journal.pone.0220617)
Supplement: S3 Table — (XLSX) [file pone.0220617.s009.xlsx]

## Sheet: BP
S3 Table. Gene ontology enrichment analysis of rare candidate CNV-affected genes identified using stringent analysis criteria
Term	Overlap	P-value	Z-score	Combined Score	Genes
regulation of Wnt signaling pathway (GO:0030111)	7/214	0.000820089	-2.36442	16.8018	SKI;APC2;WWOX;STK11;DVL1;NRARP;FGFR3
extracellular fibril organization (GO:0043206)	2/12	0.00310979	-2.68046	15.4748	TNXB;MUC5AC
positive regulation of Wnt signaling pathway (GO:0030177)	4/86	0.00321475	-2.26808	13.0188	SKI;DVL1;NRARP;FGFR3
lens morphogenesis in camera-type eye (GO:0002089)	2/13	0.00365827	-2.56018	14.3646	SKI;FGFR3
fibril organization (GO:0097435)	2/14	0.00424833	-2.77556	15.158	TNXB;MUC5AC
intrinsic apoptotic signaling pathway by p53 class mediator (GO:0072332)	3/48	0.00470511	-2.28526	12.247	WWOX;STK11;ZNF385B
forebrain neuron differentiation (GO:0021879)	2/15	0.00487935	-2.7964	14.8845	ERBB4;UNCX
iron-sulfur cluster assembly (GO:0016226)	2/15	0.00487935	-2.69206	14.3292	NDOR1;NARFL
metallo-sulfur cluster assembly (GO:0031163)	2/15	0.00487935	-2.67628	14.2452	NDOR1;NARFL
positive regulation of canonical Wnt signaling pathway (GO:0090263)	3/59	0.00836053	-2.18866	10.4711	DVL1;NRARP;FGFR3
positive regulation of phosphatidylinositol 3-kinase activity (GO:0043552)	2/25	0.0133143	-2.58326	11.1569	ERBB4;FGFR3
positive regulation of lipid kinase activity (GO:0090218)	2/26	0.0143578	-2.59344	11.0052	ERBB4;FGFR3
bone morphogenesis (GO:0060349)	2/27	0.0154355	-2.49871	10.4223	SKI;FGFR3
developmental growth involved in morphogenesis (GO:0060560)	3/79	0.0183726	-2.19353	8.76732	KIF26B;DVL1;FGFR3
negative regulation of gliogenesis (GO:0014014)	2/32	0.0213187	-2.50875	9.65409	SKI;FGFR3
sensory perception of taste (GO:0050909)	2/32	0.0213187	-2.40744	9.26422	SCNN1D;TAS1R3
calcium ion-dependent exocytosis (GO:0017156)	2/33	0.0225907	-2.57881	9.77426	SDF4;PCSK4
regulation of canonical Wnt signaling pathway (GO:0060828)	4/152	0.0227079	-2.23847	8.47271	APC2;DVL1;NRARP;FGFR3
regulation of phosphatidylinositol 3-kinase activity (GO:0043551)	2/36	0.0265884	-2.45467	8.90379	ERBB4;FGFR3
regulation of gluconeogenesis (GO:0006111)	2/36	0.0265884	-2.3863	8.65579	FAM132A;STK11
anterior/posterior axis specification (GO:0009948)	2/37	0.02798	-2.34468	8.3852	SKI;NRARP
developmental growth (GO:0048589)	4/163	0.0284008	-2.25845	8.04309	ERBB4;KIF26B;DVL1;FGFR3
cellular response to transforming growth factor beta stimulus (GO:0071560)	4/166	0.0300878	-2.23008	7.81337	SKI;WWOX;FOXH1;STUB1
response to transforming growth factor beta (GO:0071559)	4/166	0.0300878	-2.22746	7.80421	SKI;WWOX;FOXH1;STUB1
intraspecies interaction between organisms (GO:0051703)	2/39	0.0308487	-2.27672	7.91994	GRID1;DVL1
social behavior (GO:0035176)	2/39	0.0308487	-2.27204	7.90365	GRID1;DVL1
muscle fiber development (GO:0048747)	2/40	0.032325	-2.35389	8.07836	SKI;WFIKKN1
protein autoubiquitination (GO:0051865)	2/41	0.0338285	-2.24497	7.60249	RNF208;STUB1
regulation of lipid kinase activity (GO:0043550)	2/42	0.0353589	-2.333	7.79737	ERBB4;FGFR3
regulation of transforming growth factor beta receptor signaling pathway (GO:0017015)	3/103	0.0364069	-2.13033	7.05778	SKI;STK11;STUB1
detection of chemical stimulus involved in sensory perception of taste (GO:0050912)	2/43	0.0369157	-2.21661	7.31286	TAS2R46;TAS1R3
somatic stem cell maintenance (GO:0035019)	2/44	0.0384985	-2.17233	7.07557	SKI;FGFR3
positive regulation of tyrosine phosphorylation of STAT protein (GO:0042531)	2/46	0.0417402	-2.24705	7.13727	ERBB4;FGFR3
establishment of cell polarity (GO:0030010)	2/49	0.0467867	-2.16399	6.62648	STK11;KIF26B
'de novo' posttranslational protein folding (GO:0051084)	2/49	0.0467867	-2.13478	6.53703	TOR4A;TUBB4B
regulation of axonogenesis (GO:0050770)	3/114	0.0468491	-2.11053	6.45997	STK11;WDR36;METRN
negative regulation of protein binding (GO:0032091)	2/50	0.0485163	-2.05733	6.22518	WFIKKN1;DVL1

## Sheet: KEGG
Term	Overlap	P-value	Z-score	Combined Score	Genes
taste transduction	2/49	0.0467867	-1.99031	6.09463	TAS2R46;TAS1R3
basal cell carcinoma	2/55	0.057501	-1.82853	5.22219	APC2;DVL1
colorectal cancer	2/84	0.118577	-1.77025	3.77452	APC2;DVL1
erbb signaling pathway	2/85	0.120898	-1.7231	3.64058	NRG3;ERBB4
chondroitin sulfate biosynthesis	1/17	0.113366	-1.26952	2.76391	B3GALT6
parkinsons disease	1/17	0.113366	-1.1091	2.41466	UBE2J2
dorso ventral axis formation	1/28	0.179822	-0.973286	1.66995	ERBB4
carbon fixation	1/22	0.144211	-0.848749	1.64358	GPT
glutamate metabolism	1/30	0.191362	-0.877124	1.4504	GPT
alanine and aspartate metabolism	1/33	0.20837	-0.853042	1.33794	GPT
propanoate metabolism	1/33	0.20837	-0.799656	1.25421	MUT
bladder cancer	1/40	0.246688	-0.885174	1.23892	FGFR3
pyruvate metabolism	1/41	0.25201	-0.842708	1.16149	HAGHL
endometrial cancer	1/52	0.308139	-0.781935	0.920498	APC2
valine leucine and isoleucine degradation	1/44	0.267751	-0.687341	0.905708	MUT
notch signaling pathway	1/43	0.262541	-0.643824	0.861017	DVL1
regulation of actin cytoskeleton	2/201	0.415259	-0.900855	0.791719	APC2;FGFR3
glycerolipid metabolism	1/55	0.322707	-0.59685	0.675044	DGAT1
adipocytokine signaling pathway	1/71	0.395411	-0.653578	0.606408	STK11
complement and coagulation cascades	1/69	0.386765	-0.590525	0.560962	CFH
ecm receptor interaction	1/87	0.460361	-0.616956	0.478601	TNXB
melanogenesis	1/100	0.507992	-0.643699	0.435971	DVL1
glycan structures biosynthesis 1	1/106	0.528544	-0.548585	0.349794	B3GALT6
cell communication	1/137	0.621899	-0.552389	0.262373	TNXB
calcium signaling pathway	1/169	0.699028	-0.545813	0.195436	ERBB4
focal adhesion	1/192	0.744605	-0.562868	0.16599	TNXB
neuroactive ligand receptor interaction	1/238	0.816205	-0.439476	0.0892531	GRID1
mapk signaling pathway	1/248	0.828908	-0.462356	0.0867591	FGFR3
