# Supplementary material for: DNA copy number variations in children with vesicoureteral reflux and urinary tract infections
Source: PLoS One. 2019 Aug 12;14(8):e0220617. doi: 10.1371/journal.pone.0220617 (PMC6690579; doi:10.1371/journal.pone.0220617)
Supplement: S5 Table — (XLSX) [file pone.0220617.s011.xlsx]

## Sheet: Candidates_standard
S5 Table. Summary of disease-associated candidate genes and CNVs identified using standard analysis criteria
	Type	Gene Symbol	Event	Chromosomal Region	Cytoband	Freq_case (%)	Freq_ctl (%)	-log10(P)	-log10(q)	CNV size	Most Severe Consequence	All significant CNVs within gene locus
Common disease-associated candidates	Common	TMLHE	CN Loss	*chrX:154,791,424-154,793,076	q28	56.3	17.1	24.5	23.3	1652	intron_variant	*chrX:154,791,424-154,793,076
	Common	KIRREL3	CN Gain	*chr11:126,749,306-126,750,358	q24.2	0	13.6	10.4	9.6	1052	intron_variant	*chr11:126,749,306-126,750,358; chr11:126,750,329-126,755,160; chr11:126,749,277-126,750,329
	Common	CSMD1	CN Loss	*chr8:4,001,114-4,002,281	p23.2	16.7	2.6	10.4	9.4	1167	intron_variant	*chr8:4,001,114-4,002,281; *chr8:3,999,077-4,001,084; *chr8:3,995,625-3,997,683; *chr8:3,997,683-3,999,077; chr8:4,003,231-4,006,125; chr8:4,028,995-4,036,306
	Common	OFD1	CN Loss	*chrX:13,782,109-13,785,416	p22.2	0.5	14.5	9.9	9	3307	coding_sequence_variant	*chrX:13,782,109-13,785,416; *chrX:13,780,723-13,782,109; *chrX:13,776,387-13,780,723; *chrX:13,785,446-13,789,741
	Common	TRG-AS1	CN Gain	*chr7:38,386,710-38,387,890	p14.1	45.8	71.2	9.7	8.9	1180	upstream_gene_variant	*chr7:38,386,710-38,387,890; *chr7:38,385,446-38,386,710; *chr7:38,383,850-38,385,416
	Common	STARD13	CN Gain	*chr13:34,134,626-34,135,763	q13.2	0	9.7	7.1	6.4	1137	intron_variant	*chr13:34,134,626-34,135,763
	Common	STARD4-AS1	CN Gain	*chr5:110,903,440-110,907,616	q22.1	0	9.4	6.9	6.2	4176	intron_variant	*chr5:110,903,440-110,907,616; *chr5:110,908,489-110,913,899
	Common	COL24A1	CN Gain	*chr1:86,401,196-86,404,196	p22.3	0	8.6	6.5	5.8	3000	intron_variant	*chr1:86,401,196-86,404,196
	Common	PDZRN3	CN Gain	*chr3:73,671,429-73,676,087	p13	0	8.6	6.5	5.8	4658	coding_sequence_variant	*chr3:73,671,429-73,676,087; chr3:73,670,525-73,677,362
	Common	PDZRN3-AS1	CN Gain	*chr3:73,671,429-73,676,087	p13	0	8.6	6.5	5.8	4658	coding_sequence_variant	*chr3:73,671,429-73,676,087; chr3:73,670,525-73,677,362; *chr3:73,676,087-73,677,391
	Common	GPM6B	CN Loss	*chrX:13,785,446-13,789,741	p22.2	3.6	16.7	6.4	5.6	4295	stop_lost	*chrX:13,785,446-13,789,741
	Common	SNAPC4	CN Gain	*chr9:139,275,056-139,276,192	q34.3	8.9	1.2	6.2	5.5	1136	coding_sequence_variant	*chr9:139,261,869-139,275,056; *chr9:139,275,056-139,276,192; chr9:139,277,361-139,278,407; chr9:139,286,301-139,290,776; chr9:139,278,436-139,286,301; chr9:139,290,776-139,297,462
	Common	KCNQ1DN	CN Gain	*chr11:2,890,371-2,891,993	p15.4	1	10.8	5.8	5.2	1622	non_coding_transcript_exon_variant	*chr11:2,890,371-2,891,993; *chr11:2,891,993-2,894,040; chr11:2,887,724-2,891,964
	Common	ZNF595	CN Gain	*chr4:57,456-58,963	p16.3	1	10.8	5.8	5.2	1507	intron_variant	*chr4:57,456-58,963; *chr4:58,963-61,050; *chr4:54,040-56,140; *chr4:50,840-54,040; *chr4:56,140-57,426; *chr4:61,050-64,409; *chr4:64,438-66,687; *chr4:67,678-68,904; chr4:61,021-64,409; chr4:64,409-67,649; chr4:67,649-68,904; chr4:69,881-71,238
	Common	ZNF718	CN Gain	*chr4:57,456-58,963	p16.3	1	10.8	5.8	5.2	1507	intron_variant	*chr4:57,456-58,963; *chr4:58,963-61,050; *chr4:54,040-56,140; *chr4:50,840-54,040; *chr4:56,140-57,426; *chr4:61,050-64,409; *chr4:64,438-66,687; *chr4:67,678-68,904; chr4:61,021-64,409; chr4:64,409-67,649; chr4:67,649-68,904; chr4:69,881-71,238
	Common	CH17-360D5.1	CN Gain	*chr10:47,087,314-47,088,524	q11.22	26	11.6	5.6	4.9	1210	coding_sequence_variant	*chr10:47,087,314-47,088,524; *chr10:47,081,693-47,100,722
	Common	MTNR1A	CN Gain	*chr4:187,474,862-187,477,747	q35.2	0	7.8	5.6	4.9	2885	coding_sequence_variant	*chr4:187,474,862-187,477,747; *chr4:187,473,526-187,474,862; chr4:187,474,832-187,478,943
	Common	NPY4R	CN Gain	*chr10:47,087,314-47,088,524	q11.22	26	11.6	5.6	4.9	1210	coding_sequence_variant	*chr10:47,087,314-47,088,524; *chr10:47,081,693-47,100,722
	Common	CARD9	CN Gain	*chr9:139,261,869-139,275,056	q34.3	8.9	1.5	5.5	4.8	13187	coding_sequence_variant	*chr9:139,260,577-139,261,869; *chr9:139,261,869-139,275,056; *chr9:139,256,997-139,260,548
	Common	STEAP2-AS1	CN Loss	*chr7:89,520,766-89,528,812	q21.13	0	7.6	5.6	4.8	8046	intron_variant	*chr7:89,520,766-89,528,812; *chr7:89,528,812-89,533,382; chr7:89,519,575-89,520,737
	Common	LOC105373021	CN Loss	*chr22:37,144,286-37,147,755	q12.3	33.9	52.1	5	4.3	3469	intergenic_variant	*chr22:37,144,286-37,147,755; *chr22:37,142,988-37,144,286
	Common	DNLZ	CN Gain	*chr9:139,256,997-139,260,548	q34.3	7.8	1.3	4.8	4.2	3551	coding_sequence_variant	*chr9:139,255,860-139,256,997; *chr9:139,256,997-139,260,548
	Common	PHPT1	CN Gain	*chr9:139,744,446-139,745,573	q34.3	8.9	1.8	4.8	4.2	1127	coding_sequence_variant	*chr9:139,744,446-139,745,573; *chr9:139,742,610-139,744,446
	Common	SESN1	CN Loss	*chr6:109,388,545-109,389,712	q21	7.3	1	5	4.2	1167	intron_variant	*chr6:109,388,545-109,389,712; *chr6:109,383,678-109,388,516; chr6:109,382,475-109,383,648; chr6:109,381,241-109,382,446; chr6:109,389,742-109,391,208
	Common	NOTCH1	CN Gain	*chr9:139,404,453-139,405,651	q34.3	7.3	1.2	4.6	4	1198	coding_sequence_variant	*chr9:139,413,544-139,418,907; *chr9:139,404,453-139,405,651; *chr9:139,411,623-139,412,687; *chr9:139,401,064-139,404,453; *chr9:139,405,651-139,407,066; *chr9:139,410,154-139,411,623; *chr9:139,407,066-139,410,154; *chr9:139,418,937-139,421,443; chr9:139,393,071-139,398,486; chr9:139,398,515-139,400,316; chr9:139,390,703-139,393,071; chr9:139,387,769-139,390,703; chr9:139,434,924-139,437,217; c…
	Common	GPSM1	CN Gain	*chr9:139,241,536-139,243,207	q34.3	6.8	1	4.5	3.9	1671	coding_sequence_variant	chr9:139,220,515-139,223,612; *chr9:139,241,536-139,243,207; *chr9:139,251,449-139,255,831; *chr9:139,249,895-139,251,449; *chr9:139,246,375-139,249,895; *chr9:139,243,207-139,246,346; chr9:139,233,459-139,239,693; chr9:139,228,144-139,233,459; chr9:139,224,311-139,225,444; chr9:139,225,444-139,228,144
	Common	LOC101928737	CN Gain	*chr16:87,539,629-87,541,598	q24.2	2.6	11.6	4.3	3.7	1969	non_coding_transcript_exon_variant	*chr16:87,539,629-87,541,598
	Common	DUSP22	CN Gain	*chr6:291,197-292,675	p25.3	34.4	19.9	4.2	3.6	1478	coding_sequence_variant	*chr6:291,197-292,675; *chr6:292,675-293,943; *chr6:294,798-295,842
	Common	CHPT1	CN Gain	*chr12:102,102,675-102,107,015	q23.2	0	5.6	4.1	3.5	4340	intron_variant	*chr12:102,102,675-102,107,015
	Common	DMBT1	CN Loss	*chr10:124,355,979-124,357,268	q26.13	11.5	3.5	4.2	3.5	1289	coding_sequence_variant	*chr10:124,355,979-124,357,268; *chr10:124,354,855-124,355,979; *chr10:124,352,408-124,354,825; *chr10:124,370,201-124,373,129; *chr10:124,362,895-124,364,580; *chr10:124,361,400-124,362,895; *chr10:124,373,129-124,374,313; *chr10:124,364,580-124,370,201; *chr10:124,359,866-124,361,400; *chr10:124,358,275-124,359,837; chr10:124,374,313-124,376,821
	Common	MAMDC4	CN Gain	*chr9:139,746,669-139,747,826	q34.3	8.9	2.2	4.1	3.5	1157	coding_sequence_variant	*chr9:139,746,669-139,747,826; *chr9:139,747,826-139,749,646; *chr9:139,749,646-139,750,997; *chr9:139,751,026-139,752,147; *chr9:139,753,173-139,754,495; chr9:139,754,524-139,756,109; chr9:139,745,544-139,749,646
	Common	RIMS1	CN Gain	*chr6:72,862,788-72,870,648	q13	0	5.6	4.1	3.5	7860	intron_variant	*chr6:72,862,788-72,870,648; chr6:72,859,841-72,861,001
	Common	LINC00842	CN Loss	*chr10:47,145,550-47,147,500	q11.22	6.3	1	4	3.3	1950	intron_variant	*chr10:47,145,550-47,147,500; *chr10:47,143,024-47,144,311; *chr10:47,144,340-47,145,550; *chr10:47,113,101-47,120,144; *chr10:47,111,895-47,113,101; *chr10:47,141,653-47,143,024; *chr10:47,106,614-47,111,895; *chr10:47,102,829-47,106,614; *chr10:47,100,722-47,102,829; chr10:47,147,500-47,149,384; *chr10:47,081,693-47,100,722
	Common	OPN1LW	CN Gain	*chrX:153,409,903-153,413,779	q28	0	5.4	3.9	3.3	3876	intron_variant	*chrX:153,409,903-153,413,779; *chrX:153,413,779-153,415,759; chrX:153,412,406-153,416,728
	Common	EN1	CN Gain	*chr2:119,601,664-119,606,020	q14.2	0	5.1	3.6	3.1	4356	coding_sequence_variant	*chr2:119,601,664-119,606,020
	Common	CCSER1	CN Gain	*chr4:91,931,883-91,936,423	q22.1	14.1	5.7	3.5	3	4540	intron_variant	*chr4:91,931,883-91,936,423; chr4:91,936,453-91,938,208; chr4:92,073,035-92,083,857
	Common	PRH1	CN Loss	*chr12:11,218,856-11,220,033	p13.2	0	5.1	3.6	3	1177	intron_variant	*chr12:11,218,856-11,220,033; chr12:11,294,475-11,295,499; chr12:11,295,499-11,297,820
	Common	PRH1-PRR4	CN Loss	*chr12:11,218,856-11,220,033	p13.2	0	5.1	3.6	3	1177	intron_variant	*chr12:11,218,856-11,220,033; chr12:11,294,475-11,295,499; chr12:11,295,499-11,297,820
	Common	PRH1-TAS2R14	CN Loss	*chr12:11,218,856-11,220,033	p13.2	0	5.1	3.6	3	1177	intron_variant	*chr12:11,218,856-11,220,033; chr12:11,294,475-11,295,499; chr12:11,295,499-11,297,820
	Common	MROH6	CN Gain	*chr8:144,647,305-144,651,113	q24.3	5.7	1	3.5	2.9	3808	coding_sequence_variant	*chr8:144,647,305-144,651,113; chr8:144,651,142-144,652,690; chr8:144,652,719-144,654,783; chr8:144,654,783-144,656,831
	Common	PLEC	CN Gain	*chr8:144,993,166-144,998,189	q24.3	5.7	1	3.5	2.9	5023	coding_sequence_variant	*chr8:144,993,166-144,998,189; *chr8:144,998,189-145,001,659; *chr8:145,001,659-145,002,793; *chr8:145,002,793-145,004,935; *chr8:145,004,935-145,009,468; *chr8:145,009,468-145,010,736; chr8:144,990,815-144,992,265; chr8:144,986,606-144,989,790; chr8:144,989,790-144,990,815; chr8:145,044,273-145,053,115
	Common	UNCX	CN Gain	*chr7:1,274,857-1,276,594	p22.3	2.1	9.2	3.4	2.9	1737	coding_sequence_variant	*chr7:1,274,857-1,276,594
	Common	LINC01498	CN Loss	*chr12:108,860,012-108,863,896	q23.3	8.3	2.3	3.5	2.8	3884	intron_variant	*chr12:108,860,012-108,863,896; *chr12:108,863,925-108,865,092
	Common	MIR4673	CN Gain	*chr9:139,413,544-139,418,907	q34.3	6.8	1.6	3.3	2.8	5363	coding_sequence_variant	*chr9:139,413,544-139,418,907
	Common	DACT2	CN Gain	*chr6:168,718,139-168,720,752	q27	0.5	5.9	3.1	2.6	2613	coding_sequence_variant	*chr6:168,718,139-168,720,752; *chr6:168,715,978-168,718,139
	Common	ELAVL2	CN Gain	*chr9:23,818,911-23,824,405	p21.3	0	4.4	3	2.5	5494	5_prime_UTR_variant	*chr9:23,818,911-23,824,405; *chr9:23,817,810-23,818,911
	Common	MEGF6	CN Gain	*chr1:3,428,935-3,432,504	p36.32	5.2	1	3	2.5	3569	coding_sequence_variant	*chr1:3,428,935-3,432,504; *chr1:3,427,464-3,428,935; *chr1:3,425,800-3,427,464; *chr1:3,419,551-3,423,450; *chr1:3,410,949-3,412,083; chr1:3,440,966-3,445,433; chr1:3,439,293-3,440,966; chr1:3,436,572-3,439,293; chr1:3,445,433-3,447,886; chr1:3,448,802-3,449,956; chr1:3,434,686-3,436,572; chr1:3,449,956-3,458,169; chr1:3,433,472-3,434,686; chr1:3,409,856-3,410,949; chr1:3,400,421-3,407,273
	Common	MVP	CN Gain	*chr16:29,847,656-29,856,831	p11.2	0	4.2	3	2.5	9175	coding_sequence_variant	*chr16:29,847,656-29,856,831; *chr16:29,856,831-29,858,505
	Common	C2CD2	CN Loss	*chr21:43,349,849-43,353,241	q22.3	5.2	1	3	2.4	3392	intron_variant	*chr21:43,349,849-43,353,241
	Common	PGA5	CN Gain	*chr11:61,018,128-61,019,218	q12.2	5.7	1.3	3	2.4	1090	coding_sequence_variant	*chr11:61,018,128-61,019,218; *chr11:61,016,905-61,018,128; *chr11:61,012,702-61,013,906; *chr11:61,015,284-61,016,905; *chr11:61,013,936-61,015,284; *chr11:61,012,702-61,013,906
	Common	LINC01248	CN Gain	*chr2:5,829,772-5,835,070	p25.2	0	4	2.8	2.3	5298	coding_sequence_variant	*chr2:5,829,772-5,835,070
	Common	SOX11	CN Gain	*chr2:5,829,772-5,835,070	p25.2	0	4	2.8	2.3	5298	coding_sequence_variant	*chr2:5,829,772-5,835,070
	Common	NKAIN2	CN Gain	*chr6:124,467,399-124,469,578	q22.31	8.9	3.2	2.6	2.2	2179	intron_variant	*chr6:124,467,399-124,469,578; *chr6:124,433,382-124,434,681; *chr6:124,466,275-124,467,369; *chr6:124,464,237-124,466,275
	Common	VANGL1	CN Loss	*chr1:116,228,177-116,229,332	p13.1	0	4	2.8	2.2	1155	intron_variant	*chr1:116,228,177-116,229,332; chr1:116,226,980-116,232,893
	Common	CDH7	CN Gain	*chr18:63,453,950-63,455,158	q22.1	0	3.7	2.6	2.1	1208	intron_variant	*chr18:63,453,950-63,455,158; chr18:63,414,900-63,419,612; chr18:63,420,727-63,423,833; chr18:63,419,612-63,420,727; chr18:63,470,509-63,473,964; chr18:63,513,579-63,533,486
	Common	EEF1DP3	CN Loss	*chr13:32,532,317-32,537,870	q13.1	3.6	10.8	2.8	2.1	5553	downstream_gene_variant	*chr13:32,532,317-32,537,870
	Common	LINC01237	CN Loss	*chr2:242,852,385-242,854,120	q37.3	5.7	1.5	2.7	2.1	1735	intron_variant	*chr2:242,852,385-242,854,120
	Common	SCART1	CN Gain	*chr10:135,273,054-135,274,331	q26.3	9.9	3.8	2.6	2.1	1277	non_coding_transcript_exon_variant	*chr10:135,273,054-135,274,331; *chr10:135,271,082-135,273,054; *chr10:135,274,331-135,279,843; *chr10:135,279,843-135,280,958; *chr10:135,265,461-135,271,082
	Common	SFMBT1	CN Loss	*chr3:53,029,094-53,031,938	p21.1	18.2	9.7	2.7	2.1	2844	intron_variant	*chr3:53,029,094-53,031,938; *chr3:53,034,051-53,038,059; *chr3:53,031,938-53,034,051; chr3:53,025,629-53,027,003
	Common	ZAN	CN Gain	*chr7:100,338,504-100,340,751	q22.1	0.5	4.8	2.5	2.1	2247	intron_variant	*chr7:100,338,504-100,340,751
	Common	ARSF	CN Loss	*chrX:2,980,717-2,984,436	p22.33	13	6.3	2.5	1.9	3719	intron_variant	*chrX:2,980,717-2,984,436
	Common	SCAF8	CN Loss	*chr6:155,118,390-155,122,634	q25.2	5.2	1.3	2.5	1.9	4244	intron_variant	*chr6:155,118,390-155,122,634; chr6:155,116,190-155,117,654
	Common	THSD4	CN Loss	*chr15:71,473,894-71,478,385	q23	5.2	1.3	2.5	1.9	4491	non_coding_transcript_exon_variant	*chr15:71,506,097-71,509,006; chr15:71,504,701-71,508,976; chr15:71,508,976-71,510,471; chr15:71,502,568-71,504,701; chr15:71,510,471-71,511,779; *chr15:71,473,894-71,478,385
	Common	THSD4-AS1	CN Loss	*chr15:71,473,894-71,478,385	q23	5.2	1.3	2.5	1.9	4491	non_coding_transcript_exon_variant	*chr15:71,473,894-71,478,385
	Common	WDR24	CN Gain	*chr16:736,029-738,329	p13.3	4.7	1.2	2.3	1.9	2300	coding_sequence_variant	*chr16:736,029-738,329; *chr16:734,480-735,999; chr16:738,329-739,666; chr16:739,666-741,143
	Common	RHOXF1-AS1	CN Loss	*chrX:119,277,187-119,278,748	q24	0.5	4.7	2.4	1.8	1561	non_coding_transcript_exon_variant	*chrX:119,277,187-119,278,748; *chrX:119,274,396-119,275,817
	Common	AFDN	CN Gain	*chr6:168,333,670-168,334,940	q27	4.7	1.3	2.1	1.7	1270	intron_variant	*chr6:168,333,670-168,334,940
	Common	AGRN	CN Gain	*chr1:975,443-979,978	p36.33	4.2	1	2.1	1.7	4535	coding_sequence_variant	*chr1:975,443-979,978; *chr1:979,978-981,737; chr1:989,242-996,992; chr1:988,023-989,242; chr1:982,775-988,023; chr1:973,222-975,413; chr1:981,737-982,775
	Common	DPP6	CN Gain	*chr7:154,000,479-154,004,625	q36.2	0	3.1	2.2	1.7	4146	coding_sequence_variant	*chr7:154,000,479-154,004,625; *chr7:153,999,042-154,000,479
	Common	FRMD1	CN Gain	*chr6:168,443,543-168,466,173	q27	6.3	2	2.2	1.7	22630	coding_sequence_variant	*chr6:168,443,543-168,466,173
	Common	KIF25	CN Gain	*chr6:168,443,543-168,466,173	q27	6.3	2	2.2	1.7	22630	coding_sequence_variant	chr6:168,434,190-168,438,625; chr6:168,432,991-168,434,190; chr6:168,431,940-168,432,991; chr6:168,438,625-168,439,826; chr6:168,439,826-168,441,149; *chr6:168,443,543-168,466,173
	Common	MIR4300HG	CN Loss	*chr11:81,858,188-81,861,172	q14.1	4.7	11.3	2.2	1.7	2984	intron_variant	*chr11:81,858,188-81,861,172; *chr11:81,856,281-81,858,188; chr11:81,864,895-81,870,350
	Common	PLCH2	CN Gain	*chr1:2,428,326-2,430,625	p36.32	4.2	1	2.1	1.7	2299	coding_sequence_variant	*chr1:2,428,326-2,430,625; *chr1:2,430,625-2,436,536; chr1:2,398,494-2,402,295; chr1:2,415,732-2,419,200; chr1:2,405,503-2,411,261; chr1:2,419,200-2,428,326
	Common	SGMS1	CN Gain	*chr10:52,265,603-52,266,742	q11.23	0.5	4.4	2.2	1.7	1139	intron_variant	*chr10:52,265,603-52,266,742
	Common	SNTG1	CN Gain	*chr8:51,193,462-51,195,113	q11.21	4.2	1	2.1	1.7	1651	intron_variant	*chr8:51,193,462-51,195,113; *chr8:51,191,904-51,193,462
	Common	EIF2S3	CN Loss	*chrX:24,085,617-24,090,525	p22.11	0.5	4.4	2.2	1.6	4908	coding_sequence_variant	*chrX:24,085,617-24,090,525; *chrX:24,081,517-24,083,255; *chrX:24,090,525-24,091,837; *chrX:24,083,255-24,085,617
	Common	MYO5B	CN Loss	*chr18:47,695,369-47,698,524	q21.1	0	3.1	2.2	1.6	3155	intron_variant	*chr18:47,695,369-47,698,524
	Common	PALLD	CN Loss	*chr4:169,628,118-169,632,356	q32.3	0	3.1	2.2	1.6	4238	coding_sequence_variant	*chr4:169,628,118-169,632,356; *chr4:169,632,356-169,633,404; chr4:169,628,088-169,631,550; chr4:169,627,013-169,628,088; chr4:169,632,326-169,633,375; chr4:169,624,855-169,627,013
	Common	ANKRD60	CN Gain	*chr20:56,800,983-56,805,657	q13.32	0	2.8	1.9	1.5	4674	coding_sequence_variant	*chr20:56,800,983-56,805,657
	Common	ARHGEF10	CN Gain	*chr8:1,787,637-1,792,410	p23.3	0	2.9	1.9	1.5	4773	coding_sequence_variant	*chr8:1,787,637-1,792,410; chr8:1,790,563-1,792,380; chr8:1,787,608-1,790,563; chr8:1,792,380-1,793,632; chr8:1,772,176-1,774,500; chr8:1,784,177-1,787,608; chr8:1,793,632-1,795,044; chr8:1,766,467-1,772,176; chr8:1,774,500-1,784,177; chr8:1,795,044-1,801,083
	Common	DOCK1	CN Gain	*chr10:129,144,176-129,147,547	q26.2	0	2.9	1.9	1.5	3371	intron_variant	*chr10:129,144,176-129,147,547; chr10:129,144,146-129,149,373; chr10:129,149,373-129,150,597; chr10:129,142,651-129,144,146; chr10:129,141,346-129,142,651
	Common	DVL1	CN Gain	*chr1:1,280,242-1,281,618	p36.33	4.2	1.2	1.9	1.5	1376	intron_variant	*chr1:1,280,242-1,281,618
	Common	QRFPR	CN Loss	*chr4:122,283,023-122,288,717	q27	7.8	3.2	2.1	1.5	5694	intron_variant	*chr4:122,283,023-122,288,717
	Common	ACAP3	CN Gain	*chr1:1,235,542-1,236,612	p36.33	5.7	2.2	1.8	1.4	1070	coding_sequence_variant	*chr1:1,235,542-1,236,612; chr1:1,242,162-1,250,261; chr1:1,229,729-1,236,583
	Common	DEFA1	CN Loss	*chr8:6,834,568-6,835,847	p23.1	1.6	6	1.9	1.4	1279	stop_lost	*chr8:6,834,568-6,835,847
	Common	DEFA1B	CN Loss	*chr8:6,834,568-6,835,847	p23.1	1.6	6	1.9	1.4	1279	stop_lost	*chr8:6,834,568-6,835,847
	Common	HLA-DQB1	CN Gain	*chr6:32,627,911-32,630,267	p21.32	0.5	3.8	1.8	1.4	2356	coding_sequence_variant	*chr6:32,627,911-32,630,267
	Common	HLA-DQB1-AS1	CN Gain	*chr6:32,627,911-32,630,267	p21.32	0.5	3.8	1.8	1.4	2356	coding_sequence_variant	*chr6:32,627,911-32,630,267
	Common	SCNN1D	CN Gain	*chr1:1,216,415-1,218,715	p36.33	5.2	1.8	1.8	1.4	2300	coding_sequence_variant	*chr1:1,216,415-1,218,715; chr1:1,216,385-1,221,038
	Common	CCDC154	CN Gain	*chr16:1,484,306-1,490,033	p13.3	3.6	1	1.7	1.3	5727	coding_sequence_variant	*chr16:1,484,306-1,490,033; chr16:1,490,033-1,491,721; chr16:1,491,721-1,496,795
	Common	CPTP	CN Gain	*chr1:1,260,101-1,265,298	p36.33	3.6	1	1.7	1.3	5197	coding_sequence_variant	*chr1:1,260,101-1,265,298
	Common	PRR35	CN Gain	*chr16:607,722-613,142	p13.3	3.6	1	1.7	1.3	5420	5_prime_UTR_variant	*chr16:607,722-613,142; *chr16:614,825-616,799
Rare disease-associated candidates	Rare	LOC100507642	CN Gain	chr7:150,699-151,829	p22.3	34.4	0	47.9	46.6	1130	non_coding_transcript_exon_variant	chr7:150,699-151,829; chr7:148,173-150,699
	Rare	RBFOX1	CN Loss	chr16:7,061,571-7,062,766	p13.3	22.9	0	30.8	29.5	1195	intron_variant	chr16:7,061,571-7,062,766; chr16:7,062,766-7,064,291; chr16:7,054,874-7,056,166; chr16:7,053,260-7,054,874; chr16:7,066,135-7,067,305; chr16:7,068,427-7,070,279; chr16:7,067,305-7,068,427; chr16:7,070,279-7,071,657; chr16:7,024,014-7,029,325; chr16:7,022,760-7,024,014; chr16:7,029,325-7,031,171; chr16:7,160,109-7,168,886; chr16:7,244,814-7,245,983; chr16:7,020,997-7,022,760; chr16:7,157,302-7,160…
	Rare	TIAM1	CN Loss	chr21:32,873,848-32,879,157	q22.11	22.9	0.1	29.3	28	5309	intron_variant	chr21:32,873,848-32,879,157; chr21:32,871,764-32,873,110; chr21:32,879,157-32,880,924; chr21:32,870,188-32,871,764; chr21:32,881,780-32,882,900; chr21:32,882,900-32,887,138; chr21:32,868,622-32,870,188; chr21:32,864,550-32,868,622
	Rare	DOCK5	CN Loss	chr8:25,065,901-25,070,906	p21.2	20.3	0	27.1	25.9	5005	intron_variant	chr8:25,065,901-25,070,906
	Rare	ABCG8	CN Gain	chr2:44,099,444-44,100,834	p21	20.8	0.1	26.3	25.3	1390	coding_sequence_variant	chr2:44,099,444-44,100,834; chr2:44,100,834-44,102,095; chr2:44,081,491-44,082,595; chr2:44,102,095-44,103,783; chr2:44,078,791-44,079,918; chr2:44,077,577-44,078,791
	Rare	LINC00548	CN Loss	chr13:40,783,924-40,787,138	q14.11	21.4	0.3	25.8	24.6	3214	TFBS_ablation	chr13:40,783,924-40,787,138; chr13:40,787,138-40,788,620; chr13:40,781,523-40,782,761; chr13:40,782,791-40,783,924; chr13:40,788,649-40,789,705; chr13:40,790,545-40,794,121
	Rare	DSCAM	CN Loss	chr21:42,048,810-42,050,016	q22.2	19.3	0	25.6	24.4	1206	intron_variant	chr21:42,048,810-42,050,016; chr21:42,046,608-42,047,816; chr21:42,214,440-42,220,197; chr21:42,045,524-42,046,608; chr21:42,060,161-42,061,401; chr21:42,061,401-42,064,762; chr21:42,213,140-42,214,440; chr21:42,064,762-42,066,792; chr21:42,212,080-42,213,140; chr21:41,544,270-41,558,581; chr21:42,210,937-42,212,080
	Rare	TEX33	CN Loss	chr22:37,394,016-37,398,413	q12.3	18.8	0	24.9	23.7	4397	coding_sequence_variant	chr22:37,394,016-37,398,413; chr22:37,392,674-37,394,016; chr22:37,398,413-37,399,722; chr22:37,399,722-37,400,752; chr22:37,391,618-37,392,674; chr22:37,400,752-37,401,817; chr22:37,389,348-37,390,645; chr22:37,401,817-37,406,060
	Rare	ERICH1	CN Loss	chr8:640,498-641,713	p23.3	15.6	0.1	19.2	18.1	1215	non_coding_transcript_exon_variant	chr8:640,498-641,713; chr8:642,844-644,168; chr8:641,713-642,844; chr8:593,494-594,729; chr8:633,328-635,407; chr8:600,206-601,401; chr8:632,195-633,328; chr8:629,639-631,247; chr8:652,358-653,532; chr8:623,481-624,528; chr8:603,972-608,098; chr8:653,532-655,646
	Rare	KMT2C	CN Loss	chr7:152,101,105-152,105,460	q36.1	14.6	0	19.2	18.1	4355	intron_variant	chr7:152,101,105-152,105,460; chr7:152,098,627-152,101,105; chr7:152,105,460-152,111,108; chr7:152,111,108-152,113,217; chr7:152,113,217-152,115,599; chr7:152,116,226-152,118,077
	Rare	HEYL	CN Gain	chr1:40,096,996-40,101,712	p34.3 - p34.2	14.1	0	18.4	17.5	4716	coding_sequence_variant	chr1:40,096,996-40,101,712; chr1:40,101,712-40,105,140; chr1:40,105,140-40,106,335; chr1:40,094,137-40,095,222; chr1:40,092,795-40,094,137
	Rare	PKHD1	CN Gain	chr6:51,852,469-51,855,842	p12.2	14.1	0	18.4	17.5	3373	intron_variant	chr6:51,852,469-51,855,842; chr6:51,850,324-51,852,469; chr6:51,849,108-51,850,324; chr6:51,846,545-51,849,108; chr6:51,855,842-51,857,179; chr6:51,844,934-51,846,545
	Rare	FLRT2	CN Loss	chr14:86,003,038-86,004,127	q31.3	15.1	0.1	18.5	17.4	1089	intron_variant	chr14:86,003,038-86,004,127; chr14:86,004,127-86,005,138; chr14:86,005,138-86,007,793; chr14:86,007,793-86,010,960; chr14:86,010,960-86,012,860; chr14:86,012,860-86,013,862; chr14:86,013,862-86,018,494; chr14:86,018,494-86,020,542; chr14:86,025,239-86,028,607; chr14:86,028,607-86,033,103; chr14:86,020,542-86,025,239; chr14:86,033,103-86,037,941; chr14:86,037,941-86,039,128; chr14:86,039,969-86,04…
	Rare	CFH	CN Gain	chr1:196,710,274-196,711,372	q31.3	13.5	0	17.7	16.8	1098	coding_sequence_variant	chr1:196,710,274-196,711,372
	Rare	TMPRSS11E	CN Gain	chr4:69,305,095-69,366,481	q13.2	13.5	0	17.7	16.8	61386	transcript_amplification	chr4:69,305,095-69,366,481; chr4:69,362,763-69,366,510
	Rare	FLT1	CN Loss	chr13:29,028,547-29,030,272	q12.3	14.6	0.1	17.8	16.7	1725	intron_variant	chr13:29,028,547-29,030,272; chr13:29,030,272-29,032,102; chr13:29,021,503-29,023,267; chr13:29,032,102-29,033,198; chr13:29,033,198-29,035,330
	Rare	TMEM132D	CN Loss	chr12:130,179,347-130,186,199	q24.33	14.6	0.1	17.8	16.7	6852	coding_sequence_variant	chr12:130,179,347-130,186,199; chr12:130,186,199-130,187,223; chr12:130,178,321-130,179,347; chr12:130,177,139-130,178,321; chr12:130,187,946-130,189,074; chr12:130,175,760-130,177,139; chr12:130,311,405-130,316,846; chr12:130,310,118-130,311,405; chr12:130,318,952-130,320,318; chr12:130,383,952-130,387,968; chr12:130,316,846-130,318,952; chr12:130,387,968-130,390,793; chr12:130,307,680-130,310,1…
	Rare	CTU1	CN Loss	chr19:51,606,369-51,608,916	q13.41	13	0	17	16	2547	coding_sequence_variant	chr19:51,606,369-51,608,916; chr19:51,605,341-51,606,369; chr19:51,608,916-51,610,163; chr19:51,599,824-51,600,875; chr19:51,610,163-51,611,364; chr19:51,611,364-51,612,476
	Rare	SBF1P1	CN Gain	chr8:56,364,633-56,367,942	q12.1	12.5	0	16.3	15.4	3309	non_coding_transcript_exon_variant	chr8:56,364,633-56,367,942; chr8:56,362,737-56,363,784; chr8:56,361,730-56,362,737
	Rare	XKR4	CN Gain	chr8:56,364,633-56,367,942	q12.1	12.5	0	16.3	15.4	3309	non_coding_transcript_exon_variant	chr8:56,367,942-56,369,029; chr8:56,369,029-56,371,408; chr8:56,371,408-56,375,752; chr8:56,360,443-56,361,730; chr8:56,364,633-56,367,942; chr8:56,362,737-56,363,784; chr8:56,361,730-56,362,737
	Rare	NT5DC2	CN Gain	chr3:52,554,349-52,559,583	p21.1	13	0.1	15.7	14.8	5234	coding_sequence_variant	chr3:52,562,514-52,563,644; chr3:52,559,583-52,562,514; chr3:52,564,469-52,567,853; chr3:52,567,853-52,570,637; chr3:52,554,349-52,559,583
	Rare	STAB1	CN Gain	chr3:52,554,349-52,559,583	p21.1	13	0.1	15.7	14.8	5234	coding_sequence_variant	chr3:52,534,989-52,541,216; chr3:52,541,216-52,553,451; chr3:52,532,599-52,534,989; chr3:52,528,415-52,532,599; chr3:52,554,349-52,559,583
	Rare	SHISA6	CN Loss	chr17:11,141,600-11,146,799	p12	12	0	15.6	14.6	5199	coding_sequence_variant	chr17:11,141,600-11,146,799; chr17:11,146,799-11,147,809; chr17:11,147,809-11,149,292; chr17:11,149,292-11,150,359; chr17:11,150,359-11,152,594; chr17:11,157,912-11,160,280; chr17:11,156,814-11,157,912; chr17:11,160,280-11,172,509; chr17:11,177,675-11,182,397; chr17:11,152,594-11,154,573; chr17:11,155,751-11,156,814; chr17:11,172,509-11,177,675; chr17:11,182,397-11,191,523; chr17:11,154,573-11,15…
	Rare	MST1R	CN Gain	chr3:49,938,060-49,941,519	p21.31	11.5	0	14.9	14.1	3459	coding_sequence_variant	chr3:49,938,060-49,941,519; chr3:49,934,966-49,938,060
	Rare	CHD3	CN Loss	chr17:7,785,911-7,791,360	p13.1	10.9	0	14.2	13.2	5449	coding_sequence_variant	chr17:7,791,360-7,792,930; chr17:7,793,921-7,794,955; chr17:7,785,911-7,791,360
	Rare	NAA38	CN Loss	chr17:7,785,911-7,791,360	p13.1	10.9	0	14.2	13.2	5449	coding_sequence_variant	chr17:7,783,975-7,785,070; chr17:7,782,954-7,783,975; chr17:7,781,287-7,782,954; chr17:7,779,728-7,781,287; chr17:7,785,911-7,791,360
	Rare	WWOX	CN Loss	chr16:79,010,119-79,014,146	q23.1	10.9	0	14.2	13.2	4027	intron_variant	chr16:79,010,119-79,014,146; chr16:79,014,146-79,015,653; chr16:79,156,411-79,158,559; chr16:79,164,084-79,168,316; chr16:79,170,505-79,173,355; chr16:79,139,174-79,142,662; chr16:79,147,379-79,156,411; chr16:79,168,316-79,170,505; chr16:79,142,975-79,147,379; chr16:79,162,671-79,164,084; chr16:78,370,850-78,372,007; chr16:79,008,836-79,010,119; chr16:79,015,653-79,017,723; chr16:78,370,201-78,37…
	Rare	CWF19L2	CN Loss	chr11:107,236,343-107,246,171	q22.3	12.5	0.3	14	13	9828	intron_variant	chr11:107,236,343-107,246,171; chr11:107,233,913-107,236,343
	Rare	MAGI2	CN Gain	chr7:78,131,199-78,134,436	q21.11	10.4	0	13.5	12.7	3237	intron_variant	chr7:78,131,199-78,134,436; chr7:78,129,948-78,131,199; chr7:78,134,436-78,135,528; chr7:78,135,528-78,139,136; chr7:78,128,644-78,129,948
	Rare	ABHD17C	CN Loss	chr15:80,990,273-80,991,472	q25.1	10.4	0	13.5	12.5	1199	intron_variant	chr15:80,990,273-80,991,472; chr15:80,992,288-80,995,767; chr15:80,995,767-80,997,124; chr15:80,998,099-81,000,293
	Rare	CASQ2	CN Loss	chr1:116,302,731-116,306,324	p13.1	9.9	0	12.8	11.8	3593	intron_variant	chr1:116,302,731-116,306,324; chr1:116,300,719-116,301,803; chr1:116,307,135-116,308,210; chr1:116,299,268-116,300,719; chr1:116,308,210-116,309,291
	Rare	CCDC102A	CN Loss	chr16:57,561,322-57,568,122	q21	9.9	0	12.8	11.8	6800	coding_sequence_variant	chr16:57,561,322-57,568,122; chr16:57,568,122-57,571,494; chr16:57,560,121-57,561,322; chr16:57,559,103-57,560,121
	Rare	TNNT1	CN Loss	chr19:55,656,647-55,658,553	q13.42	9.9	0	12.8	11.8	1906	coding_sequence_variant	chr19:55,656,647-55,658,553; chr19:55,655,417-55,656,647; chr19:55,658,553-55,661,034; chr19:55,653,974-55,655,417; chr19:55,652,794-55,653,974; chr19:55,650,487-55,651,695; chr19:55,651,695-55,652,794
	Rare	CORO2B	CN Loss	chr15:68,869,773-68,872,941	q23	10.4	0.1	12.3	11.3	3168	coding_sequence_variant	chr15:68,869,773-68,872,941; chr15:68,868,109-68,869,773; chr15:68,866,645-68,868,109; chr15:68,865,411-68,866,645
	Rare	MCTP2	CN Loss	chr15:94,896,300-94,897,515	q26.2	10.4	0.1	12.3	11.3	1215	intron_variant	chr15:94,896,300-94,897,515; chr15:94,897,515-94,898,826; chr15:94,898,826-94,899,881; chr15:94,850,535-94,861,222
	Rare	TMEM190	CN Loss	chr19:55,888,203-55,889,318	q13.42	10.4	0.1	12.3	11.3	1115	coding_sequence_variant	chr19:55,888,203-55,889,318
	Rare	GPR139	CN Loss	chr16:20,049,745-20,054,163	p12.3	9.4	0	12.1	11.2	4418	intron_variant	chr16:20,049,745-20,054,163; chr16:20,054,163-20,055,234; chr16:20,048,630-20,049,745; chr16:20,055,234-20,056,392; chr16:20,056,392-20,057,950; chr16:20,045,482-20,046,694; chr16:20,044,187-20,045,482; chr16:20,057,950-20,059,795
	Rare	PCSK6	CN Loss	chr15:102,024,461-102,025,497	q26.3	9.4	0	12.1	11.2	1036	intron_variant	chr15:102,024,461-102,025,497; chr15:102,000,154-102,007,360
	Rare	SGK1	CN Loss	chr6:134,589,789-134,595,924	q23.2	9.4	0	12.1	11.2	6135	intron_variant	chr6:134,589,789-134,595,924; chr6:134,596,268-134,598,562
	Rare	ECEL1	CN Gain	chr2:233,343,689-233,348,012	q37.1	9.9	0.1	11.6	10.8	4323	coding_sequence_variant	chr2:233,343,689-233,348,012; chr2:233,348,012-233,349,350; chr2:233,349,350-233,352,497; chr2:233,352,497-233,355,595
	Rare	NKX6-3	CN Gain	chr8:41,502,858-41,506,338	p11.21	8.9	0	11.4	10.6	3480	coding_sequence_variant	chr8:41,502,858-41,506,338
	Rare	SIRPB1	CN Gain	chr20:1,552,808-1,553,812	p13	11.5	0.6	11.1	10.3	1004	intron_variant	chr20:1,552,808-1,553,812; chr20:1,551,627-1,552,779
	Rare	NISCH	CN Gain	chr3:52,524,643-52,527,165	p21.1	9.4	0.1	11	10.2	2522	coding_sequence_variant	chr3:52,524,643-52,527,165; chr3:52,523,156-52,524,643; chr3:52,519,830-52,523,156; chr3:52,518,395-52,519,830; chr3:52,516,347-52,518,395; chr3:52,513,907-52,516,347
	Rare	PLEKHM2	CN Gain	chr1:16,060,318-16,065,890	p36.21	9.4	0.1	11	10.2	5572	coding_sequence_variant	chr1:16,052,483-16,055,093; chr1:16,057,070-16,060,318; chr1:16,055,093-16,057,070; chr1:16,050,260-16,052,483; chr1:16,048,494-16,050,260; chr1:16,046,226-16,048,494; chr1:16,043,702-16,046,226; chr1:16,060,318-16,065,890
	Rare	SH3BP2	CN Gain	chr4:2,819,012-2,828,384	p16.3	9.4	0.1	11	10.2	9372	coding_sequence_variant	chr4:2,819,012-2,828,384; chr4:2,816,332-2,819,012; chr4:2,813,091-2,816,332; chr4:2,828,384-2,833,242; chr4:2,804,011-2,813,091; chr4:2,801,555-2,804,011; chr4:2,833,242-2,835,268; chr4:2,799,342-2,801,555; chr4:2,797,534-2,799,342; chr4:2,835,268-2,837,037; chr4:2,791,096-2,797,534; chr4:2,837,037-2,839,451
	Rare	SLC25A34	CN Gain	chr1:16,060,318-16,065,890	p36.21	9.4	0.1	11	10.2	5572	coding_sequence_variant	chr1:16,060,318-16,065,890; chr1:16,065,890-16,070,175
	Rare	ARGLU1	CN Loss	chr13:107,219,909-107,222,012	q33.3	9.4	0.1	11	10	2103	coding_sequence_variant	chr13:107,219,909-107,222,012
	Rare	DCHS1	CN Gain	chr11:6,649,461-6,653,978	p15.4	8.3	0	10.8	10	4517	coding_sequence_variant	chr11:6,649,461-6,653,978; chr11:6,648,444-6,649,461; chr11:6,653,978-6,655,126; chr11:6,646,272-6,648,444; chr11:6,645,169-6,646,272; chr11:6,643,934-6,645,169; chr11:6,642,648-6,643,934; chr11:6,663,886-6,682,103; chr11:6,656,112-6,659,572; chr11:6,673,330-6,677,494; chr11:6,662,743-6,663,886
	Rare	HS6ST3	CN Loss	chr13:96,744,907-96,746,305	q32.1	9.4	0.1	11	10	1398	intron_variant	chr13:96,744,907-96,746,305; chr13:96,746,305-96,747,543; chr13:96,747,543-96,748,569; chr13:96,748,569-96,749,807; chr13:96,749,807-96,751,005
	Rare	GSTM5	CN Gain	chr1:110,258,957-110,260,042	p13.3	9.9	0.3	10.7	9.9	1085	coding_sequence_variant	chr1:110,258,957-110,260,042; chr1:110,260,042-110,261,439
	Rare	IL11	CN Loss	chr19:55,880,999-55,886,175	q13.42	8.3	0	10.8	9.8	5176	coding_sequence_variant	chr19:55,880,999-55,886,175; chr19:55,879,813-55,880,999; chr19:55,877,661-55,878,996; chr19:55,874,879-55,877,661
	Rare	PTK2B	CN Loss	chr8:27,180,636-27,193,137	p21.2	8.3	0	10.8	9.8	12501	5_prime_UTR_variant	chr8:27,180,636-27,193,137; chr8:27,193,137-27,195,215
	Rare	CYHR1	CN Gain	chr8:145,675,093-145,678,389	q24.3	8.9	0.1	10.3	9.5	3296	coding_sequence_variant	chr8:145,675,093-145,678,389; chr8:145,678,389-145,681,871; chr8:145,681,871-145,683,085; chr8:145,684,369-145,685,472; chr8:145,683,222-145,684,369; chr8:145,685,472-145,693,566; chr8:145,669,462-145,675,093
	Rare	PAX5	CN Gain	chr9:36,844,254-36,848,359	p13.2	8.9	0.1	10.3	9.5	4105	coding_sequence_variant	chr9:36,861,087-36,865,268; chr9:36,844,254-36,848,359; chr9:36,841,590-36,844,254; chr9:36,848,359-36,850,495; chr9:36,838,500-36,841,590; chr9:36,836,376-36,838,500; chr9:36,850,495-36,855,398; chr9:36,855,398-36,856,658; chr9:36,858,520-36,861,087; chr9:36,982,843-36,987,529; chr9:36,987,529-36,988,680; chr9:36,907,200-36,922,879; chr9:36,900,217-36,907,200
	Rare	TMEM82	CN Gain	chr1:16,065,890-16,070,175	p36.21	8.9	0.1	10.3	9.5	4285	coding_sequence_variant	chr1:16,065,890-16,070,175; chr1:16,070,175-16,072,406; chr1:16,072,406-16,075,923
	Rare	TONSL	CN Gain	chr8:145,665,669-145,669,462	q24.3	8.9	0.1	10.3	9.5	3793	coding_sequence_variant	chr8:145,654,293-145,665,669; chr8:145,638,667-145,654,293; chr8:145,665,669-145,669,462; chr8:145,669,462-145,675,093
	Rare	EPB41L3	CN Loss	chr18:5,539,364-5,540,698	p11.31	8.9	0.1	10.3	9.4	1334	coding_sequence_variant	chr18:5,539,364-5,540,698; chr18:5,547,345-5,548,395; chr18:5,537,319-5,538,526; chr18:5,527,452-5,533,028; chr18:5,548,395-5,549,600; chr18:5,525,182-5,527,452; chr18:5,533,028-5,537,319; chr18:5,550,564-5,552,927; chr18:5,522,506-5,525,182; chr18:5,552,927-5,555,152; chr18:5,519,187-5,522,506; chr18:5,511,178-5,519,187; chr18:5,555,152-5,556,192; chr18:5,503,462-5,511,178; chr18:5,556,192-5,557…
	Rare	NR2F2-AS1	CN Loss	chr15:96,725,159-96,729,082	q26.2	8.9	0.1	10.3	9.4	3923	intron_variant	chr15:96,725,159-96,729,082; chr15:96,718,752-96,725,159; chr15:96,713,049-96,718,752; chr15:96,708,340-96,713,049; chr15:96,704,747-96,706,174; chr15:96,707,167-96,708,340; chr15:96,729,082-96,732,739; chr15:96,857,411-96,858,765; chr15:96,732,739-96,734,043; chr15:96,855,042-96,857,411; chr15:96,734,043-96,735,200; chr15:96,851,705-96,855,042
	Rare	AMIGO3	CN Gain	chr3:49,753,642-49,760,741	p21.31	7.8	0	10.1	9.3	7099	coding_sequence_variant	chr3:49,753,642-49,760,741
	Rare	CARMIL1	CN Gain	chr6:25,449,995-25,452,978	p22.2	7.8	0	10.1	9.3	2983	coding_sequence_variant	chr6:25,449,995-25,452,978; chr6:25,448,785-25,449,995; chr6:25,452,978-25,454,340; chr6:25,447,689-25,448,785; chr6:25,454,340-25,457,553
	Rare	FGFR3	CN Gain	chr4:1,790,687-1,807,551	p16.3	7.8	0	10.1	9.3	16864	coding_sequence_variant	chr4:1,790,687-1,807,551; chr4:1,807,551-1,809,109
	Rare	GMPPB	CN Gain	chr3:49,753,642-49,760,741	p21.31	7.8	0	10.1	9.3	7099	coding_sequence_variant	chr3:49,753,642-49,760,741
	Rare	KIF9	CN Gain	chr3:47,281,801-47,288,078	p21.31	7.8	0	10.1	9.3	6277	coding_sequence_variant	chr3:47,288,078-47,290,514; chr3:47,290,514-47,292,864; chr3:47,281,801-47,288,078; chr3:47,280,471-47,281,801
	Rare	KIF9-AS1	CN Gain	chr3:47,281,801-47,288,078	p21.31	7.8	0	10.1	9.3	6277	coding_sequence_variant	chr3:47,281,801-47,288,078; chr3:47,280,471-47,281,801
	Rare	MON1A	CN Gain	chr3:49,941,519-49,946,822	p21.31	7.8	0	10.1	9.3	5303	coding_sequence_variant	chr3:49,941,519-49,946,822; chr3:49,946,851-49,949,232
	Rare	RNF123	CN Gain	chr3:49,753,642-49,760,741	p21.31	7.8	0	10.1	9.3	7099	coding_sequence_variant	chr3:49,753,642-49,760,741
	Rare	ACACA	CN Loss	chr17:35,755,465-35,757,704	q12	7.8	0	10.1	9.2	2239	intron_variant	chr17:35,755,465-35,757,704; chr17:35,757,704-35,758,973
	Rare	AGBL1	CN Loss	chr15:86,925,046-86,926,318	q25.3	7.8	0	10.1	9.2	1272	intron_variant	chr15:86,925,046-86,926,318; chr15:86,931,698-86,932,862; chr15:87,180,903-87,181,947; chr15:86,922,884-86,924,121; chr15:86,932,862-86,934,197; chr15:87,181,976-87,183,155; chr15:86,934,197-86,935,224
	Rare	LOC100505585	CN Loss	chr19:42,431,860-42,434,566	q13.2	7.8	0	10.1	9.2	2706	stop_lost	chr19:42,431,860-42,434,566
	Rare	RASAL3	CN Loss	chr19:15,560,640-15,562,539	p13.12	7.8	0	10.1	9.2	1899	5_prime_UTR_variant	chr19:15,562,539-15,565,445; chr19:15,565,445-15,569,111; chr19:15,569,111-15,570,352; chr19:15,570,382-15,571,395; chr19:15,571,395-15,573,556; chr19:15,573,586-15,575,951; chr19:15,540,747-15,566,667; chr19:15,560,640-15,562,539
	Rare	TNNI3	CN Loss	chr19:55,662,331-55,664,526	q13.42	7.8	0	10.1	9.2	2195	stop_lost	chr19:55,662,331-55,664,526; chr19:55,664,526-55,665,617; chr19:55,665,617-55,667,519; chr19:55,667,519-55,669,693
	Rare	WIZ	CN Loss	chr19:15,560,640-15,562,539	p13.12	7.8	0	10.1	9.2	1899	5_prime_UTR_variant	chr19:15,557,380-15,558,445; chr19:15,556,370-15,557,380; chr19:15,558,445-15,560,640; chr19:15,540,747-15,566,667; chr19:15,560,640-15,562,539
	Rare	KCNQ1	CN Gain	chr11:2,601,881-2,609,086	p15.5	8.3	0.1	9.6	8.9	7205	coding_sequence_variant	chr11:2,601,881-2,609,086; chr11:2,611,409-2,612,564; chr11:2,591,175-2,601,881; chr11:2,609,086-2,611,409; chr11:2,613,543-2,614,642; chr11:2,600,030-2,610,207; chr11:2,598,949-2,600,030; chr11:2,610,207-2,612,564; chr11:2,467,697-2,470,463; chr11:2,612,564-2,614,128; chr11:2,464,958-2,467,697; chr11:2,470,463-2,473,360; chr11:2,591,175-2,593,690; chr11:2,614,642-2,619,030; chr11:2,850,347-2,855…
	Rare	MIR6893	CN Gain	chr8:145,654,293-145,665,669	q24.3	8.3	0.1	9.6	8.9	11376	coding_sequence_variant	chr8:145,654,293-145,665,669
	Rare	TONSL-AS1	CN Gain	chr8:145,654,293-145,665,669	q24.3	8.3	0.1	9.6	8.9	11376	coding_sequence_variant	chr8:145,654,293-145,665,669
	Rare	TNFSF13B	CN Loss	chr13:108,947,830-108,951,244	q33.3	8.3	0.1	9.6	8.7	3414	intron_variant	chr13:108,947,830-108,951,244; chr13:108,946,549-108,947,830; chr13:108,951,244-108,952,303; chr13:108,945,457-108,946,549; chr13:108,940,775-108,945,457; chr13:108,934,481-108,940,775
	Rare	APEH	CN Gain	chr3:49,718,086-49,719,189	p21.31	7.3	0	9.4	8.6	1103	coding_sequence_variant	chr3:49,718,086-49,719,189; chr3:49,715,589-49,718,086; chr3:49,713,689-49,715,589; chr3:49,711,932-49,713,689; chr3:49,703,661-49,711,932
	Rare	FLNC	CN Gain	chr7:128,474,816-128,480,913	q32.1	7.3	0	9.4	8.6	6097	coding_sequence_variant	chr7:128,474,816-128,480,913; chr7:128,472,611-128,474,816; chr7:128,482,828-128,485,152; chr7:128,471,431-128,472,611; chr7:128,485,152-128,486,297; chr7:128,486,297-128,495,153; chr7:128,470,297-128,471,431
	Rare	IRF7	CN Gain	chr11:606,181-612,949	p15.5	7.3	0	9.4	8.6	6768	coding_sequence_variant	chr11:612,949-614,122; chr11:614,122-615,683; chr11:615,683-635,475; chr11:606,181-612,949
	Rare	PHRF1	CN Gain	chr11:606,181-612,949	p15.5	7.3	0	9.4	8.6	6768	coding_sequence_variant	chr11:574,028-577,976; chr11:604,533-606,181; chr11:601,999-604,533; chr11:594,834-601,999; chr11:588,671-594,834; chr11:606,181-612,949
	Rare	ATXN7	CN Loss	chr3:63,979,338-63,992,357	p14.1	7.3	0	9.4	8.5	13019	stop_lost	chr3:63,972,053-63,979,338; chr3:63,968,039-63,972,053; chr3:63,910,247-63,938,409; chr3:63,950,033-63,968,039; chr3:63,851,090-63,852,735; chr3:63,938,409-63,950,033; chr3:63,852,735-63,854,273; chr3:63,907,865-63,910,247; chr3:63,979,338-63,992,357; chr3:63,845,740-63,851,090
	Rare	C1orf132	CN Loss	chr1:207,989,203-207,993,741	q32.2	7.3	0	9.4	8.5	4538	non_coding_transcript_exon_variant	chr1:207,989,203-207,993,741; chr1:207,993,741-207,994,972
	Rare	KIRREL3	CN Loss	chr11:126,750,329-126,755,160	q24.2	7.3	0	9.4	8.5	4831	intron_variant	*chr11:126,749,306-126,750,358; chr11:126,750,329-126,755,160; chr11:126,749,277-126,750,329
	Rare	LMF1	CN Loss	chr16:986,455-989,997	p13.3	7.3	0	9.4	8.5	3542	intron_variant	chr16:986,455-989,997; chr16:989,997-991,101; chr16:991,101-994,235; chr16:994,235-996,626; chr16:936,548-949,877; chr16:958,412-961,654; chr16:1,001,945-1,003,680; chr16:961,654-965,089; chr16:1,003,680-1,011,252; chr16:926,045-935,595; chr16:982,311-986,455; chr16:981,083-982,311; chr16:965,089-973,200; chr16:979,932-981,083; chr16:973,200-974,426; chr16:978,883-979,932; chr16:1,028,116-1,033,1…
	Rare	LOC148696	CN Loss	chr1:207,989,203-207,993,741	q32.2	7.3	0	9.4	8.5	4538	non_coding_transcript_exon_variant	chr1:207,989,203-207,993,741; chr1:207,993,741-207,994,972
	Rare	METRN	CN Loss	chr16:766,592-768,106	p13.3	7.3	0	9.4	8.5	1514	stop_lost	chr16:766,592-768,106; chr16:763,579-766,592; chr16:768,106-771,521
	Rare	PSMD6-AS2	CN Loss	chr3:63,979,338-63,992,357	p14.1	7.3	0	9.4	8.5	13019	stop_lost	chr3:63,979,338-63,992,357; chr3:63,992,357-63,994,044; chr3:63,994,044-63,995,835; chr3:63,997,225-63,998,662
	Rare	RDH13	CN Loss	chr19:55,577,821-55,582,882	q13.42	7.3	0	9.4	8.5	5061	5_prime_UTR_variant	chr19:55,577,821-55,582,882; chr19:55,576,035-55,577,821; chr19:55,573,395-55,576,035
	Rare	SLC24A3	CN Loss	chr20:19,649,160-19,651,477	p11.23	7.3	0	9.4	8.5	2317	intron_variant	chr20:19,649,160-19,651,477; chr20:19,641,169-19,643,640; chr20:19,651,477-19,652,605; chr20:19,190,877-19,196,165; chr20:19,196,165-19,197,514; chr20:19,640,035-19,641,169; chr20:19,197,514-19,198,824; chr20:19,652,605-19,653,724; chr20:19,653,724-19,654,863; chr20:19,638,890-19,640,035; chr20:19,637,760-19,638,890; chr20:19,199,782-19,200,954; chr20:19,654,863-19,656,119; chr20:19,200,954-19,20…
	Rare	CSMD1	CN Loss	chr8:4,003,231-4,006,125	p23.2	10.9	0.9	9.3	8.4	2894	intron_variant	*chr8:4,001,114-4,002,281; *chr8:3,999,077-4,001,084; *chr8:3,995,625-3,997,683; *chr8:3,997,683-3,999,077; chr8:4,003,231-4,006,125; chr8:4,028,995-4,036,306
	Rare	CHID1	CN Gain	chr11:892,186-901,047	p15.5	7.8	0.1	9	8.2	8861	coding_sequence_variant	chr11:892,186-901,047; chr11:889,877-892,186; chr11:901,047-902,697; chr11:886,028-889,877; chr11:902,697-908,177; chr11:909,160-910,711; chr11:910,711-915,875
	Rare	FLT4	CN Gain	chr5:180,053,636-180,056,787	q35.3	7.8	0.1	9	8.2	3151	coding_sequence_variant	chr5:180,053,636-180,056,787; chr5:180,050,346-180,053,636; chr5:180,056,787-180,058,298; chr5:180,047,479-180,050,346; chr5:180,046,269-180,047,479; chr5:180,043,620-180,046,269; chr5:180,033,371-180,043,620; chr5:180,058,298-180,060,068
	Rare	MXD4	CN Gain	chr4:2,261,628-2,270,601	p16.3	7.8	0.1	9	8.2	8973	coding_sequence_variant	chr4:2,251,318-2,257,097; chr4:2,261,628-2,270,601; chr4:2,260,181-2,261,628; chr4:2,257,097-2,260,181; chr4:2,249,988-2,251,318; chr4:2,248,634-2,249,988
	Rare	SLC38A3	CN Gain	chr3:50,247,146-50,259,088	p21.31	7.8	0.1	9	8.2	11942	non_coding_transcript_exon_variant	chr3:50,247,146-50,259,088; chr3:50,241,917-50,243,922; chr3:50,246,050-50,247,146; chr3:50,243,922-50,246,050
	Rare	ABCA1	CN Loss	chr9:107,623,179-107,626,843	q31.1	7.8	0.1	9	8.1	3664	stop_lost	chr9:107,623,179-107,626,843; chr9:107,622,155-107,623,179; chr9:107,627,789-107,628,856; chr9:107,621,073-107,622,155
	Rare	ZNF595	CN Loss	chr4:61,021-64,409	p16.3	7.8	0.1	9	8.1	3388	intron_variant	*chr4:57,456-58,963; *chr4:58,963-61,050; *chr4:54,040-56,140; *chr4:50,840-54,040; *chr4:56,140-57,426; *chr4:61,050-64,409; *chr4:64,438-66,687; *chr4:67,678-68,904; chr4:61,021-64,409; chr4:64,409-67,649; chr4:67,649-68,904; chr4:69,881-71,238
	Rare	ZNF718	CN Loss	chr4:61,021-64,409	p16.3	7.8	0.1	9	8.1	3388	intron_variant	*chr4:57,456-58,963; *chr4:58,963-61,050; *chr4:54,040-56,140; *chr4:50,840-54,040; *chr4:56,140-57,426; *chr4:61,050-64,409; *chr4:64,438-66,687; *chr4:67,678-68,904; chr4:61,021-64,409; chr4:64,409-67,649; chr4:67,649-68,904; chr4:69,881-71,238
	Rare	CABP4	CN Gain	chr11:67,201,679-67,227,539	q13.2	6.8	0	8.7	8	25860	coding_sequence_variant	chr11:67,227,539-67,256,739; chr11:67,201,679-67,227,539
	Rare	CORO1B	CN Gain	chr11:67,201,679-67,227,539	q13.2	6.8	0	8.7	8	25860	coding_sequence_variant	chr11:67,201,679-67,227,539
	Rare	EXOC3	CN Gain	chr5:464,321-465,557	p15.33	6.8	0	8.7	8	1236	coding_sequence_variant	chr5:464,321-465,557; chr5:462,234-464,321; chr5:461,163-462,234; chr5:459,997-461,163; chr5:456,485-459,997
	Rare	GPR152	CN Gain	chr11:67,201,679-67,227,539	q13.2	6.8	0	8.7	8	25860	coding_sequence_variant	chr11:67,201,679-67,227,539
	Rare	LMNTD2	CN Gain	chr11:547,699-555,932	p15.5	8.3	0.3	8.8	8	8233	coding_sequence_variant	chr11:555,932-558,623; chr11:558,652-559,855; chr11:559,855-561,876; chr11:547,699-555,932
	Rare	LRRC56	CN Gain	chr11:547,699-555,932	p15.5	8.3	0.3	8.8	8	8233	coding_sequence_variant	chr11:529,415-537,583; chr11:537,583-545,074; chr11:545,074-547,699; chr11:547,699-555,932
	Rare	PTPRCAP	CN Gain	chr11:67,201,679-67,227,539	q13.2	6.8	0	8.7	8	25860	coding_sequence_variant	chr11:67,201,679-67,227,539
	Rare	RPS6KB2	CN Gain	chr11:67,201,679-67,227,539	q13.2	6.8	0	8.7	8	25860	coding_sequence_variant	chr11:67,191,691-67,198,244; chr11:67,200,565-67,201,679; chr11:67,198,244-67,199,852; chr11:67,201,679-67,227,539
	Rare	STEAP2-AS1	CN Gain	chr7:89,519,575-89,520,737	q21.13	6.8	0	8.7	8	1162	intron_variant	*chr7:89,520,766-89,528,812; *chr7:89,528,812-89,533,382; chr7:89,519,575-89,520,737
	Rare	WDPCP	CN Gain	chr2:63,525,271-63,538,105	p15	6.8	0	8.7	8	12834	intron_variant	chr2:63,525,271-63,538,105; chr2:63,523,533-63,525,271; chr2:63,538,105-63,539,306; chr2:63,521,408-63,523,533; chr2:63,539,306-63,540,397
	Rare	BTBD3	CN Loss	chr20:11,874,242-11,875,620	p12.2	6.8	0	8.7	7.8	1378	intron_variant	chr20:11,874,242-11,875,620; chr20:11,870,085-11,874,242; chr20:11,875,620-11,876,653; chr20:11,877,592-11,881,413
	Rare	DNAH9	CN Loss	chr17:11,871,580-11,872,724	p12	6.8	0	8.7	7.8	1144	coding_sequence_variant	chr17:11,871,580-11,872,724; chr17:11,872,724-11,877,436; chr17:11,869,991-11,871,580; chr17:11,868,448-11,869,991; chr17:11,863,008-11,867,616
	Rare	FOXA2	CN Loss	chr20:22,559,015-22,562,719	p11.21	6.8	0	8.7	7.8	3704	stop_lost	chr20:22,562,719-22,564,861; chr20:22,564,861-22,569,442; chr20:22,559,015-22,562,719
	Rare	LINC00261	CN Loss	chr20:22,548,755-22,553,290	p11.21	6.8	0	8.7	7.8	4535	intron_variant	chr20:22,548,755-22,553,290; chr20:22,546,936-22,548,755; chr20:22,553,290-22,559,015; chr20:22,545,705-22,546,936; chr20:22,539,019-22,545,705; chr20:22,559,015-22,562,719
	Rare	MIR1470	CN Loss	chr19:15,558,445-15,560,640	p13.12	6.8	0	8.7	7.8	2195	coding_sequence_variant	chr19:15,558,445-15,560,640; chr19:15,540,747-15,566,667
	Rare	OLFM1	CN Loss	chr9:137,982,122-137,984,173	q34.3	6.8	0	8.7	7.8	2051	coding_sequence_variant	chr9:137,982,122-137,984,173; chr9:137,977,032-137,982,122; chr9:137,984,173-137,987,216; chr9:137,975,637-137,977,032; chr9:137,987,216-137,988,523; chr9:137,974,272-137,975,637; chr9:137,999,811-138,003,174
	Rare	PPP1R12B	CN Loss	chr1:202,402,133-202,404,419	q32.1	6.8	0	8.7	7.8	2286	stop_lost	chr1:202,402,133-202,404,419; chr1:202,404,419-202,406,355; chr1:202,406,355-202,412,639; chr1:202,328,447-202,331,266
	Rare	PPP1R12C	CN Loss	chr19:55,623,608-55,629,275	q13.42	6.8	0	8.7	7.8	5667	coding_sequence_variant	chr19:55,623,608-55,629,275; chr19:55,622,533-55,623,608
	Rare	SAMD4B	CN Loss	chr19:39,829,889-39,836,506	q13.2	6.8	0	8.7	7.8	6617	5_prime_UTR_variant	chr19:39,829,889-39,836,506; chr19:39,836,506-39,839,068; chr19:39,839,068-39,840,146
	Rare	ALS2CL	CN Gain	chr3:46,708,349-46,719,113	p21.31	7.3	0.1	8.3	7.6	10764	coding_sequence_variant	chr3:46,708,349-46,719,113; chr3:46,719,113-46,720,922; chr3:46,720,922-46,757,246
	Rare	GNAI2	CN Gain	chr3:50,288,631-50,302,892	p21.31	7.3	0.1	8.3	7.6	14261	transcript_amplification	chr3:50,288,631-50,302,892; chr3:50,282,384-50,288,631; chr3:50,277,787-50,282,384; chr3:50,274,203-50,277,787; chr3:50,272,934-50,274,203; chr3:50,260,394-50,272,934
	Rare	GPC1	CN Gain	chr2:241,389,838-241,391,949	q37.3	7.3	0.1	8.3	7.6	2111	coding_sequence_variant	chr2:241,372,902-241,380,115; chr2:241,401,957-241,405,370; chr2:241,405,370-241,407,554; chr2:241,389,838-241,391,949; chr2:241,380,115-241,389,838; chr2:241,391,949-241,395,409; chr2:241,395,439-241,401,957
	Rare	MIB2	CN Gain	chr1:1,555,924-1,557,103	p36.33	7.3	0.1	8.3	7.6	1179	intron_variant	chr1:1,555,924-1,557,103; chr1:1,559,256-1,561,191; chr1:1,557,103-1,559,227; chr1:1,554,618-1,555,924; chr1:1,551,270-1,553,366; chr1:1,553,396-1,554,618; chr1:1,537,914-1,551,270; chr1:1,561,221-1,567,669
	Rare	MIR1268A	CN Gain	chr9:131,151,887-131,158,287	q34.11	7.3	0.1	8.3	7.6	6400	coding_sequence_variant	chr9:131,150,623-131,151,887; chr9:131,147,803-131,149,725; chr9:131,151,887-131,158,287
	Rare	MIR219A2	CN Gain	chr9:131,151,887-131,158,287	q34.11	7.3	0.1	8.3	7.6	6400	coding_sequence_variant	chr9:131,151,887-131,158,287
	Rare	MIR219B	CN Gain	chr9:131,151,887-131,158,287	q34.11	7.3	0.1	8.3	7.6	6400	coding_sequence_variant	chr9:131,151,887-131,158,287
	Rare	PP14571	CN Gain	chr2:241,389,838-241,391,949	q37.3	7.3	0.1	8.3	7.6	2111	coding_sequence_variant	chr2:241,389,838-241,391,949; chr2:241,380,115-241,389,838; chr2:241,391,949-241,395,409; chr2:241,395,439-241,401,957
	Rare	URM1	CN Gain	chr9:131,151,887-131,158,287	q34.11	7.3	0.1	8.3	7.6	6400	coding_sequence_variant	chr9:131,150,623-131,151,887; chr9:131,147,803-131,149,725; chr9:131,151,887-131,158,287
	Rare	FAM173A	CN Loss	chr16:768,106-771,521	p13.3	7.3	0.1	8.3	7.4	3415	coding_sequence_variant	chr16:771,521-773,063; chr16:768,106-771,521
	Rare	MIR3187	CN Loss	chr19:812,791-814,489	p13.3	7.3	0.1	8.3	7.4	1698	stop_lost	chr19:812,791-814,489; chr19:810,115-847,085
	Rare	MMP23B	CN Gain	chr1:1,561,221-1,567,669	p36.33	9.4	0.7	8.1	7.4	6448	coding_sequence_variant	chr1:1,561,221-1,567,669
	Rare	PLPPR3	CN Loss	chr19:812,791-814,489	p13.3	7.3	0.1	8.3	7.4	1698	stop_lost	chr19:812,791-814,489; chr19:814,489-817,708; chr19:817,708-820,345; chr19:820,345-824,330; chr19:810,115-847,085
	Rare	ZNF14	CN Loss	chr19:19,835,552-19,840,446	p13.11	7.3	0.1	8.3	7.4	4894	intron_variant	chr19:19,835,552-19,840,446
	Rare	ACOT11	CN Loss	chr1:55,091,728-55,099,422	p32.3	7.8	0.3	8.1	7.3	7694	coding_sequence_variant	chr1:55,091,728-55,099,422
	Rare	ATG16L2	CN Gain	chr11:72,532,679-72,542,164	q13.4	6.3	0	8	7.3	9485	coding_sequence_variant	chr11:72,532,679-72,542,164; chr11:72,531,094-72,532,679
	Rare	FOXJ3	CN Loss	chr1:42,684,125-42,685,128	p34.2	7.8	0.3	8.1	7.3	1003	intron_variant	chr1:42,684,125-42,685,128
	Rare	LOC100288152	CN Gain	chr5:480,386-485,161	p15.33	6.3	0	8	7.3	4775	coding_sequence_variant	chr5:480,386-485,161
	Rare	LRFN4	CN Gain	chr11:66,615,257-66,627,323	q13.2	6.3	0	8	7.3	12066	coding_sequence_variant	chr11:66,615,257-66,627,323; chr11:66,627,323-66,628,692
	Rare	MORN1	CN Gain	chr1:2,266,900-2,268,586	p36.33	6.3	0	8	7.3	1686	coding_sequence_variant	chr1:2,280,111-2,290,346; chr1:2,266,900-2,268,586; chr1:2,263,153-2,266,871; chr1:2,268,586-2,273,024; chr1:2,261,496-2,263,153; chr1:2,273,024-2,275,493; chr1:2,275,493-2,280,111; chr1:2,250,851-2,261,467; chr1:2,303,864-2,322,216; chr1:2,290,346-2,303,864; chr1:2,322,216-2,324,822
	Rare	PC	CN Gain	chr11:66,615,257-66,627,323	q13.2	6.3	0	8	7.3	12066	coding_sequence_variant	chr11:66,615,257-66,627,323; chr11:66,627,323-66,628,692; chr11:66,628,692-66,629,712; chr11:66,629,712-66,631,320; chr11:66,631,320-66,640,459
	Rare	SLC26A9	CN Gain	chr1:205,910,635-205,997,168	q32.1	6.3	0	8	7.3	86533	5_prime_UTR_variant	chr1:205,910,635-205,997,168; chr1:205,907,191-205,910,635
	Rare	SLC9A3	CN Gain	chr5:480,386-485,161	p15.33	6.3	0	8	7.3	4775	coding_sequence_variant	chr5:480,386-485,161; chr5:485,161-491,966; chr5:491,966-499,758; chr5:499,758-501,119; chr5:501,119-502,571
	Rare	CDH8	CN Loss	chr16:61,784,035-61,790,934	q21	6.3	0	8	7.2	6899	intron_variant	chr16:61,784,035-61,790,934; chr16:61,792,000-61,793,100; chr16:61,790,934-61,792,000; chr16:61,793,100-61,794,132; chr16:61,794,132-61,800,088; chr16:61,800,088-61,801,821; chr16:61,779,895-61,782,276; chr16:61,778,763-61,779,895; chr16:61,801,821-61,802,996; chr16:61,688,647-61,691,061; chr16:61,882,336-61,886,025; chr16:61,686,478-61,688,647; chr16:61,809,387-61,811,488; chr16:61,875,393-61,87…
	Rare	EPS8L1	CN Loss	chr19:55,583,740-55,587,534	q13.42	6.3	0	8	7.2	3794	5_prime_UTR_variant	chr19:55,583,740-55,587,534; chr19:55,588,357-55,591,469; chr19:55,591,469-55,592,958; chr19:55,592,958-55,596,803; chr19:55,596,803-55,601,553
	Rare	LMF1-AS1	CN Loss	chr16:982,311-986,455	p13.3	6.3	0	8	7.2	4144	stop_lost	chr16:982,311-986,455; chr16:981,083-982,311; chr16:965,089-973,200; chr16:979,932-981,083; chr16:973,200-974,426; chr16:978,883-979,932
	Rare	MIR646HG	CN Loss	chr20:58,758,218-58,763,653	q13.33	6.3	0	8	7.2	5435	intron_variant	chr20:58,758,218-58,763,653; chr20:58,754,694-58,758,218; chr20:58,763,653-58,764,822; chr20:58,749,912-58,754,694; chr20:58,764,822-58,768,685; chr20:58,747,392-58,749,912; chr20:58,768,685-58,776,908; chr20:58,776,908-58,779,992
	Rare	ONECUT3	CN Loss	chr19:1,769,601-1,780,136	p13.3	6.3	0	8	7.2	10535	stop_lost	chr19:1,769,601-1,780,136; chr19:1,767,761-1,769,601; chr19:1,766,374-1,767,761; chr19:1,764,436-1,766,374; chr19:1,763,059-1,764,436
	Rare	RNF165	CN Loss	chr18:43,911,753-43,917,418	q21.1	6.3	0	8	7.2	5665	stop_lost	chr18:43,911,753-43,917,418; chr18:43,917,418-43,919,603
	Rare	TXLNB	CN Loss	chr6:139,608,308-139,609,470	q24.1	8.3	0.4	8.1	7.2	1162	non_coding_transcript_exon_variant	chr6:139,608,308-139,609,470; chr6:139,601,298-139,602,666
	Rare	UNC13A	CN Loss	chr19:17,739,644-17,743,131	p13.11	6.3	0	8	7.2	3487	coding_sequence_variant	chr19:17,739,644-17,743,131; chr19:17,738,524-17,739,644; chr19:17,743,131-17,745,372; chr19:17,745,372-17,747,171
	Rare	CCDC78	CN Loss	chr16:771,521-773,063	p13.3	6.8	0.1	7.7	6.8	1542	stop_lost	chr16:773,063-775,724; chr16:775,724-777,123; chr16:771,521-773,063
	Rare	KCNIP4	CN Loss	chr4:21,269,450-21,273,874	p15.31	6.8	0.1	7.7	6.8	4424	intron_variant	chr4:21,269,450-21,273,874; chr4:21,273,874-21,275,046; chr4:21,265,648-21,269,420; chr4:21,264,503-21,265,648; chr4:21,261,351-21,264,503; chr4:21,946,174-21,952,976; chr4:21,259,340-21,260,359; chr4:21,922,435-21,937,802
	Rare	MIR149	CN Gain	chr2:241,395,439-241,401,957	q37.3	7.3	0.3	7.5	6.8	6518	coding_sequence_variant	chr2:241,395,439-241,401,957
	Rare	SNAPC4	CN Gain	chr9:139,277,361-139,278,407	q34.3	7.3	0.3	7.5	6.8	1046	coding_sequence_variant	*chr9:139,261,869-139,275,056; *chr9:139,275,056-139,276,192; chr9:139,277,361-139,278,407; chr9:139,286,301-139,290,776; chr9:139,278,436-139,286,301; chr9:139,290,776-139,297,462
	Rare	URI1	CN Loss	chr19:30,430,223-30,431,565	q12	6.8	0.1	7.7	6.8	1342	intron_variant	chr19:30,430,223-30,431,565; chr19:30,428,928-30,430,223; chr19:30,427,310-30,428,928; chr19:30,425,789-30,427,310; chr19:30,445,344-30,446,824; chr19:30,446,824-30,451,315; chr19:30,451,315-30,452,487
	Rare	ZFHX3	CN Loss	chr16:73,087,469-73,095,607	q22.3	6.8	0.1	7.7	6.8	8138	5_prime_UTR_variant	chr16:73,087,469-73,095,607; chr16:73,086,186-73,087,469; chr16:72,959,646-72,966,209; chr16:73,084,366-73,086,186; chr16:72,958,449-72,959,646; chr16:72,966,209-72,967,974; chr16:73,078,495-73,084,366
	Rare	LOC400464	CN Gain	chr15:100,422,743-100,424,026	q26.3	7.8	0.4	7.4	6.7	1283	intergenic_variant	chr15:100,422,743-100,424,026; chr15:100,422,743-100,424,026
	Rare	ACSL6	CN Gain	chr5:131,322,600-131,330,887	q31.1	5.7	0	7.3	6.6	8287	coding_sequence_variant	chr5:131,322,600-131,330,887; chr5:131,320,206-131,322,600; chr5:131,330,887-131,332,106; chr5:131,332,106-131,334,119; chr5:131,319,162-131,320,206; chr5:131,334,119-131,335,268; chr5:131,344,411-131,349,019; chr5:131,335,268-131,338,805; chr5:131,338,805-131,344,411
	Rare	CELSR2	CN Gain	chr1:109,793,921-109,798,331	p13.3	5.7	0	7.3	6.6	4410	coding_sequence_variant	chr1:109,793,921-109,798,331; chr1:109,790,476-109,793,921; chr1:109,804,577-109,807,426; chr1:109,807,426-109,814,121; chr1:109,798,331-109,804,577; chr1:109,814,121-109,816,779
	Rare	DUS1L	CN Gain	chr17:80,016,834-80,021,495	q25.3	5.7	0	7.3	6.6	4661	coding_sequence_variant	chr17:80,016,834-80,021,495; chr17:80,021,495-80,036,803; chr17:80,015,016-80,016,834
	Rare	HS6ST1	CN Gain	chr2:129,038,444-129,047,283	q14.3	5.7	0	7.3	6.6	8839	non_coding_transcript_exon_variant	chr2:129,038,444-129,047,283; chr2:129,048,355-129,053,930; chr2:129,037,273-129,038,444; chr2:129,047,283-129,048,355; chr2:129,053,930-129,059,617; chr2:129,036,186-129,037,273; chr2:129,030,462-129,036,186; chr2:129,059,617-129,063,409; chr2:129,064,352-129,067,068; chr2:129,067,068-129,070,315; chr2:129,075,376-129,081,949
	Rare	NOTCH1	CN Gain	chr9:139,393,071-139,398,486	q34.3	5.7	0	7.3	6.6	5415	coding_sequence_variant	*chr9:139,413,544-139,418,907; *chr9:139,404,453-139,405,651; *chr9:139,411,623-139,412,687; *chr9:139,401,064-139,404,453; *chr9:139,405,651-139,407,066; *chr9:139,410,154-139,411,623; *chr9:139,407,066-139,410,154; *chr9:139,418,937-139,421,443; chr9:139,393,071-139,398,486; chr9:139,398,515-139,400,316; chr9:139,390,703-139,393,071; chr9:139,387,769-139,390,703; chr9:139,434,924-139,437,217; c…
	Rare	NR5A1	CN Gain	chr9:127,264,601-127,269,432	q33.3	5.7	0	7.3	6.6	4831	coding_sequence_variant	chr9:127,264,601-127,269,432; chr9:127,269,432-127,271,734; chr9:127,261,519-127,263,698; chr9:127,247,163-127,259,164; chr9:127,237,609-127,247,163; chr9:127,259,164-127,260,560
	Rare	SH2D5	CN Gain	chr1:21,050,056-21,058,455	p36.12	5.7	0	7.3	6.6	8399	coding_sequence_variant	chr1:21,050,056-21,058,455; chr1:21,058,455-21,059,916; chr1:21,048,590-21,050,056
	Rare	ZNF826P	CN Loss	chr19:20,598,184-20,600,207	p12	7.3	0.3	7.5	6.6	2023	non_coding_transcript_exon_variant	chr19:20,598,184-20,600,207; chr19:20,604,082-20,609,925; chr19:20,601,289-20,604,052; chr19:20,600,207-20,601,289
	Rare	C19orf68	CN Loss	chr19:48,693,270-48,701,667	q13.33	5.7	0	7.3	6.5	8397	stop_lost	chr19:48,693,270-48,701,667; chr19:48,691,866-48,693,270; chr19:48,687,783-48,691,866
	Rare	CLMN	CN Loss	chr14:95,783,647-95,788,005	q32.13	5.7	0	7.3	6.5	4358	coding_sequence_variant	chr14:95,783,647-95,788,005; chr14:95,782,429-95,783,647
	Rare	DOCK1	CN Loss	chr10:129,144,146-129,149,373	q26.2	5.7	0	7.3	6.5	5227	intron_variant	*chr10:129,144,176-129,147,547; chr10:129,144,146-129,149,373; chr10:129,149,373-129,150,597; chr10:129,142,651-129,144,146; chr10:129,141,346-129,142,651
	Rare	LINC01384	CN Loss	chr20:22,564,861-22,569,442	p11.21	5.7	0	7.3	6.5	4581	coding_sequence_variant	chr20:22,564,861-22,569,442; chr20:22,569,442-22,570,737; chr20:22,570,737-22,575,400
	Rare	PRKCG	CN Loss	chr19:54,382,705-54,397,341	q13.42	5.7	0	7.3	6.5	14636	stop_lost	chr19:54,382,705-54,397,341; chr19:54,397,341-54,400,650; chr19:54,400,650-54,402,407; chr19:54,402,407-54,410,455; chr19:54,410,455-54,417,768
	Rare	CDC42BPG	CN Gain	chr11:64,599,723-64,611,154	q13.1	6.3	0.1	7	6.3	11431	coding_sequence_variant	chr11:64,599,723-64,611,154; chr11:64,598,408-64,599,723; chr11:64,611,154-64,619,019
	Rare	GNAT1	CN Gain	chr3:50,222,737-50,232,363	p21.31	6.3	0.1	7	6.3	9626	coding_sequence_variant	chr3:50,232,363-50,240,534; chr3:50,222,737-50,232,363
	Rare	GPR17	CN Gain	chr2:128,402,983-128,409,154	q14.3	6.3	0.1	7	6.3	6171	coding_sequence_variant	chr2:128,402,983-128,409,154; chr2:128,409,154-128,410,264
	Rare	HRAS	CN Gain	chr11:529,415-537,583	p15.5	6.3	0.1	7	6.3	8168	coding_sequence_variant	chr11:529,415-537,583
	Rare	ITIH4	CN Gain	chr3:52,861,680-52,866,353	p21.1	6.3	0.1	7	6.3	4673	coding_sequence_variant	chr3:52,836,314-52,857,631; chr3:52,861,680-52,866,353; chr3:52,857,631-52,860,689
	Rare	LIMS2	CN Gain	chr2:128,402,983-128,409,154	q14.3	6.3	0.1	7	6.3	6171	coding_sequence_variant	chr2:128,402,983-128,409,154; chr2:128,409,154-128,410,264; chr2:128,400,478-128,402,983; chr2:128,397,299-128,400,449; chr2:128,392,658-128,397,299
	Rare	SEMA3B-AS1	CN Gain	chr3:50,302,892-50,304,754	p21.31	6.3	0.1	7	6.3	1862	non_coding_transcript_exon_variant	chr3:50,302,892-50,304,754; chr3:50,304,754-50,306,347
	Rare	SEMA3F	CN Gain	chr3:50,222,737-50,232,363	p21.31	6.3	0.1	7	6.3	9626	coding_sequence_variant	chr3:50,211,058-50,222,737; chr3:50,203,811-50,205,814; chr3:50,200,342-50,203,811; chr3:50,197,702-50,200,342; chr3:50,222,737-50,232,363; chr3:50,205,814-50,211,058
	Rare	SFTPD	CN Gain	chr10:81,708,443-81,709,640	q22.3	6.3	0.1	7	6.3	1197	5_prime_UTR_variant	chr10:81,708,443-81,709,640; chr10:81,707,242-81,708,443; chr10:81,705,887-81,707,242; chr10:81,704,233-81,705,887; chr10:81,703,088-81,704,233; chr10:81,701,469-81,703,088
	Rare	SLC39A4	CN Gain	chr8:145,638,667-145,654,293	q24.3	6.3	0.1	7	6.3	15626	coding_sequence_variant	chr8:145,636,070-145,638,462; chr8:145,638,667-145,654,293
	Rare	TUBB4B	CN Gain	chr9:140,136,221-140,137,944	q34.3	6.3	0.1	7	6.3	1723	coding_sequence_variant	chr9:140,136,221-140,137,944; chr9:140,133,959-140,136,221; chr9:140,137,944-140,140,738
	Rare	VPS28	CN Gain	chr8:145,638,667-145,654,293	q24.3	6.3	0.1	7	6.3	15626	coding_sequence_variant	chr8:145,638,667-145,654,293
	Rare	DISC1FP1	CN Loss	chr11:90,193,380-90,196,379	q14.3	6.3	0.1	7	6.2	2999	intron_variant	chr11:90,193,380-90,196,379; chr11:90,192,197-90,193,380
	Rare	HCN2	CN Loss	chr19:602,279-606,647	p13.3	6.3	0.1	7	6.2	4368	coding_sequence_variant	chr19:577,749-607,669; chr19:602,279-606,647; chr19:600,923-602,279; chr19:606,647-612,308; chr19:598,514-600,923; chr19:588,881-592,418; chr19:592,418-598,514; chr19:607,669-612,308
	Rare	MYO7B	CN Gain	chr2:128,392,658-128,397,299	q14.3	6.8	0.3	6.9	6.2	4641	coding_sequence_variant	chr2:128,381,747-128,384,230; chr2:128,391,565-128,392,658; chr2:128,379,345-128,381,747; chr2:128,384,230-128,389,312; chr2:128,389,342-128,391,565; chr2:128,392,658-128,397,299
	Rare	EXD3	CN Gain	chr9:140,262,684-140,267,324	q34.3	5.2	0	6.7	6	4640	intron_variant	chr9:140,262,684-140,267,324; chr9:140,205,445-140,218,873; chr9:140,261,516-140,262,684; chr9:140,267,324-140,269,206; chr9:140,198,440-140,205,445; chr9:140,269,206-140,291,812; chr9:140,299,847-140,317,748; chr9:140,295,293-140,299,847; chr9:140,244,139-140,250,037; chr9:140,218,873-140,244,109; chr9:140,291,812-140,295,293
	Rare	LOC100130331	CN Loss	chr1:238,048,701-238,049,736	q43	6.8	0.3	6.9	6	1035	coding_sequence_variant	chr1:238,042,262-238,043,438; chr1:238,048,701-238,049,736; chr1:238,049,765-238,050,774; chr1:238,050,803-238,051,880
	Rare	PLXNB1	CN Gain	chr3:48,445,356-48,458,215	p21.31	5.2	0	6.7	6	12859	coding_sequence_variant	chr3:48,445,356-48,458,215; chr3:48,458,215-48,465,743; chr3:48,444,304-48,445,356; chr3:48,465,743-48,467,379
	Rare	RCE1	CN Gain	chr11:66,613,862-66,615,257	q13.2	5.2	0	6.7	6	1395	3_prime_UTR_variant	chr11:66,613,862-66,615,257
	Rare	STK11	CN Gain	chr19:1,216,570-1,217,767	p13.3	5.2	0	6.7	6	1197	intron_variant	chr19:1,216,570-1,217,767; chr19:1,217,767-1,218,895; chr19:1,213,013-1,216,393; chr19:1,226,643-1,229,287; chr19:1,224,544-1,226,643; chr19:1,219,868-1,224,544; chr19:1,222,220-1,225,457; chr19:1,208,573-1,213,013; chr19:1,219,150-1,222,220; chr19:1,225,457-1,226,613; chr19:1,204,802-1,208,573; chr19:1,203,950-1,208,573; chr19:1,209,554-1,219,150
	Rare	ZP4	CN Loss	chr1:238,048,701-238,049,736	q43	6.8	0.3	6.9	6	1035	coding_sequence_variant	chr1:238,048,701-238,049,736; chr1:238,049,765-238,050,774; chr1:238,050,803-238,051,880
	Rare	FAM19A5	CN Loss	chr22:49,107,959-49,111,770	q13.32	5.2	0	6.7	5.9	3811	intron_variant	chr22:49,107,959-49,111,770; chr22:49,111,770-49,116,397; chr22:49,106,872-49,107,959; chr22:48,928,739-48,930,583; chr22:49,116,397-49,118,019; chr22:49,104,513-49,106,872; chr22:49,118,019-49,119,404; chr22:48,920,628-48,928,739; chr22:48,889,340-48,891,876; chr22:48,930,583-48,932,554; chr22:49,095,806-49,097,388; chr22:49,101,787-49,104,513; chr22:49,119,404-49,125,007; chr22:48,916,537-48,92…
	Rare	KIF25	CN Loss	chr6:168,434,190-168,438,625	q27	5.2	0	6.7	5.9	4435	stop_lost	chr6:168,434,190-168,438,625; chr6:168,432,991-168,434,190; chr6:168,431,940-168,432,991; chr6:168,438,625-168,439,826; chr6:168,439,826-168,441,149; *chr6:168,443,543-168,466,173
	Rare	KLHDC4	CN Loss	chr16:87,757,739-87,762,278	q24.2	5.2	0	6.7	5.9	4539	coding_sequence_variant	chr16:87,719,507-87,752,281; chr16:87,757,739-87,762,278; chr16:87,756,103-87,757,739; chr16:87,762,278-87,763,559; chr16:87,754,898-87,756,103
	Rare	LINC00923	CN Loss	chr15:98,342,302-98,347,323	q26.2	5.2	0	6.7	5.9	5021	intron_variant	chr15:98,342,302-98,347,323; chr15:98,351,496-98,352,784; chr15:98,337,008-98,342,302; chr15:98,335,744-98,337,008; chr15:98,347,323-98,349,123; chr15:98,349,123-98,351,496; chr15:98,333,567-98,335,744; chr15:98,331,338-98,333,567; chr15:98,359,085-98,360,241; chr15:98,321,450-98,331,338; chr15:98,360,241-98,361,672
	Rare	PARVB	CN Loss	chr22:44,417,698-44,422,300	q13.31	5.2	0	6.7	5.9	4602	coding_sequence_variant	chr22:44,417,698-44,422,300; chr22:44,416,596-44,417,698; chr22:44,422,300-44,424,725; chr22:44,424,725-44,425,770; chr22:44,425,770-44,427,952; chr22:44,414,567-44,416,596; chr22:44,428,771-44,429,922; chr22:44,413,405-44,414,567; chr22:44,486,256-44,488,381; chr22:44,514,658-44,522,775
	Rare	SLC22A23	CN Loss	chr6:3,354,218-3,360,704	p25.2	5.2	0	6.7	5.9	6486	intron_variant	chr6:3,354,218-3,360,704; chr6:3,352,913-3,354,218; chr6:3,427,048-3,433,758
	Rare	TOX3	CN Loss	chr16:52,578,798-52,583,381	q12.1	5.2	0	6.7	5.9	4583	coding_sequence_variant	chr16:52,578,798-52,583,381; chr16:52,577,714-52,578,798; chr16:52,576,498-52,577,714
	Rare	XYLT1	CN Loss	chr16:17,560,693-17,565,700	p12.3	5.2	0	6.7	5.9	5007	coding_sequence_variant	chr16:17,560,693-17,565,700; chr16:17,556,263-17,560,693; chr16:17,270,330-17,276,839; chr16:17,295,243-17,297,788; chr16:17,297,788-17,302,944
	Rare	ATP5D	CN Gain	chr19:1,231,130-1,242,410	p13.3	5.7	0.1	6.4	5.7	11280	coding_sequence_variant	chr19:1,242,439-1,245,587; chr19:1,240,670-1,242,410; chr19:1,242,410-1,248,383; chr19:1,231,130-1,242,410
	Rare	BSN	CN Gain	chr3:49,679,166-49,687,573	p21.31	5.7	0.1	6.4	5.7	8407	coding_sequence_variant	chr3:49,679,166-49,687,573; chr3:49,688,496-49,695,606; chr3:49,695,606-49,699,395; chr3:49,677,042-49,679,166; chr3:49,699,395-49,703,661; chr3:49,675,366-49,677,042; chr3:49,673,863-49,675,366; chr3:49,703,661-49,711,932
	Rare	CAMKV	CN Gain	chr3:49,902,062-49,908,403	p21.31	5.7	0.1	6.4	5.7	6341	5_prime_UTR_variant	chr3:49,902,062-49,908,403; chr3:49,896,942-49,902,062; chr3:49,895,374-49,896,942
	Rare	CBARP	CN Gain	chr19:1,231,130-1,242,410	p13.3	5.7	0.1	6.4	5.7	11280	coding_sequence_variant	chr19:1,229,287-1,231,130; chr19:1,231,130-1,242,410
	Rare	ESPNL	CN Gain	chr2:239,029,623-239,039,578	q37.3	5.7	0.1	6.4	5.7	9955	coding_sequence_variant	chr2:239,029,623-239,039,578; chr2:239,027,360-239,029,623; chr2:239,039,578-239,041,109; chr2:239,041,109-239,044,058; chr2:239,025,430-239,027,360
	Rare	FAM166A	CN Gain	chr9:140,137,944-140,140,738	q34.3	5.7	0.1	6.4	5.7	2794	coding_sequence_variant	chr9:140,140,738-140,149,883; chr9:140,137,944-140,140,738
	Rare	GSDMD	CN Gain	chr8:144,640,111-144,641,570	q24.3	5.7	0.1	6.4	5.7	1459	start_lost	chr8:144,640,111-144,641,570; chr8:144,641,570-144,643,373; chr8:144,643,373-144,644,984; chr8:144,635,088-144,640,111; chr8:144,644,984-144,646,082
	Rare	KLHL17	CN Gain	chr1:897,687-903,084	p36.33	5.7	0.1	6.4	5.7	5397	coding_sequence_variant	chr1:896,141-897,687; chr1:897,687-903,084
	Rare	MIR4800	CN Gain	chr4:2,251,318-2,257,097	p16.3	5.7	0.1	6.4	5.7	5779	coding_sequence_variant	chr4:2,251,318-2,257,097
	Rare	NBEAL2	CN Gain	chr3:47,036,847-47,046,482	p21.31	5.7	0.1	6.4	5.7	9635	start_lost	chr3:47,036,847-47,046,482; chr3:47,049,754-47,051,852; chr3:47,046,482-47,049,754; chr3:47,032,512-47,034,922
	Rare	PLEKHN1	CN Gain	chr1:897,687-903,084	p36.33	5.7	0.1	6.4	5.7	5397	coding_sequence_variant	chr1:897,687-903,084; chr1:903,084-905,422; chr1:905,422-908,425; chr1:908,425-910,075; chr1:910,075-912,448
	Rare	SEMA3B	CN Gain	chr3:50,304,754-50,306,347	p21.31	5.7	0.1	6.4	5.7	1593	non_coding_transcript_exon_variant	chr3:50,306,347-50,307,726; chr3:50,304,754-50,306,347
	Rare	SLC12A7	CN Gain	chr5:1,082,782-1,091,271	p15.33	5.7	0.1	6.4	5.7	8489	coding_sequence_variant	chr5:1,055,767-1,068,520; chr5:1,082,782-1,091,271; chr5:1,071,315-1,082,782; chr5:1,091,271-1,092,347; chr5:1,068,520-1,071,315; chr5:1,092,347-1,098,580; chr5:1,108,732-1,146,979
	Rare	SNED1	CN Gain	chr2:241,936,695-241,938,858	q37.3	5.7	0.1	6.4	5.7	2163	coding_sequence_variant	chr2:241,936,695-241,938,858; chr2:241,938,858-241,944,124
	Rare	ZFYVE28	CN Gain	chr4:2,270,601-2,274,874	p16.3	5.7	0.1	6.4	5.7	4273	coding_sequence_variant	chr4:2,270,601-2,274,874; chr4:2,274,874-2,277,909; chr4:2,277,909-2,279,035; chr4:2,291,215-2,294,222; chr4:2,288,241-2,291,215; chr4:2,294,222-2,306,940
	Rare	CALML6	CN Gain	chr1:1,842,400-1,854,397	p36.33	6.3	0.3	6.3	5.6	11997	transcript_amplification	chr1:1,842,400-1,854,397
	Rare	CDH12	CN Loss	chr5:22,016,083-22,017,181	p14.3	5.7	0.1	6.4	5.6	1098	intron_variant	chr5:22,016,083-22,017,181; chr5:22,017,181-22,018,361; chr5:22,275,187-22,288,603
	Rare	CFAP74	CN Gain	chr1:1,842,400-1,854,397	p36.33	6.3	0.3	6.3	5.6	11997	transcript_amplification	chr1:1,842,400-1,854,397; chr1:1,854,397-1,856,096; chr1:1,856,096-1,858,605; chr1:1,858,605-1,860,662; chr1:1,860,662-1,861,887
	Rare	COX10	CN Loss	chr17:14,108,074-14,110,785	p12	5.7	0.1	6.4	5.6	2711	stop_lost	chr17:14,108,074-14,110,785; chr17:14,104,862-14,108,074; chr17:14,110,785-14,117,286; chr17:14,101,431-14,104,113; chr17:14,100,413-14,101,431; chr17:14,099,245-14,100,413
	Rare	DSEL	CN Loss	chr18:65,178,450-65,179,473	q22.1	5.7	0.1	6.4	5.6	1023	frameshift_variant	chr18:65,178,450-65,179,473; chr18:65,179,473-65,183,307; chr18:65,177,388-65,178,450; chr18:65,174,234-65,177,388; chr18:65,172,828-65,174,234; chr18:65,183,307-65,188,329
	Rare	LOC339166	CN Loss	chr17:5,783,698-5,788,464	p13.2	5.7	0.1	6.4	5.6	4766	intron_variant	chr17:5,783,698-5,788,464; chr17:5,782,637-5,783,698; chr17:5,780,392-5,781,504; chr17:5,781,504-5,782,637; chr17:5,672,019-5,679,257; chr17:5,778,388-5,779,523
	Rare	MEGF6	CN Gain	chr1:3,440,966-3,445,433	p36.32	6.3	0.3	6.3	5.6	4467	intron_variant	*chr1:3,428,935-3,432,504; *chr1:3,427,464-3,428,935; *chr1:3,425,800-3,427,464; *chr1:3,419,551-3,423,450; *chr1:3,410,949-3,412,083; chr1:3,440,966-3,445,433; chr1:3,439,293-3,440,966; chr1:3,436,572-3,439,293; chr1:3,445,433-3,447,886; chr1:3,448,802-3,449,956; chr1:3,434,686-3,436,572; chr1:3,449,956-3,458,169; chr1:3,433,472-3,434,686; chr1:3,409,856-3,410,949; chr1:3,400,421-3,407,273
	Rare	NOC4L	CN Loss	chr12:132,635,332-132,638,703	q24.33	5.7	0.1	6.4	5.6	3371	stop_lost	chr12:132,635,332-132,638,703; chr12:132,628,880-132,630,578; chr12:132,631,708-132,635,332; chr12:132,630,578-132,631,708
	Rare	TMEM52	CN Gain	chr1:1,842,400-1,854,397	p36.33	6.3	0.3	6.3	5.6	11997	transcript_amplification	chr1:1,842,400-1,854,397
	Rare	ZNF18	CN Loss	chr17:11,877,436-11,881,095	p12	5.7	0.1	6.4	5.6	3659	3_prime_UTR_variant	chr17:11,877,436-11,881,095; chr17:11,881,095-11,886,834; chr17:11,886,834-11,891,401; chr17:11,891,401-11,898,255
	Rare	MOXD1	CN Loss	chr6:132,707,078-132,711,790	q23.2	6.8	0.4	6.2	5.4	4712	3_prime_UTR_variant	chr6:132,707,078-132,711,790; chr6:132,705,341-132,706,829
	Rare	ANKS1A	CN Gain	chr6:35,049,324-35,057,452	p21.31	4.7	0	6	5.3	8128	coding_sequence_variant	chr6:35,049,324-35,057,452; chr6:35,047,450-35,049,324; chr6:35,046,156-35,047,450; chr6:35,043,835-35,046,156; chr6:35,039,484-35,043,835; chr6:35,057,452-35,058,614; chr6:35,033,081-35,039,484; chr6:35,058,614-35,073,045
	Rare	FASN	CN Gain	chr17:80,021,495-80,036,803	q25.3	4.7	0	6	5.3	15308	coding_sequence_variant	chr17:80,021,495-80,036,803; chr17:80,036,803-80,038,150; chr17:80,053,673-80,056,160; chr17:80,048,199-80,050,956; chr17:80,051,790-80,053,673; chr17:80,040,823-80,045,473; chr17:80,038,990-80,040,794; chr17:80,045,473-80,048,199
	Rare	GPS1	CN Gain	chr17:80,015,016-80,016,834	q25.3	4.7	0	6	5.3	1818	coding_sequence_variant	chr17:80,015,016-80,016,834; chr17:80,009,039-80,015,016
	Rare	IKZF2	CN Gain	chr2:213,913,097-213,926,676	q34	4.7	0	6	5.3	13579	coding_sequence_variant	chr2:213,913,097-213,926,676; chr2:213,926,676-213,928,178
	Rare	IP6K1	CN Gain	chr3:49,761,518-49,762,688	p21.31	4.7	0	6	5.3	1170	3_prime_UTR_variant	chr3:49,761,518-49,762,688; chr3:49,762,688-49,765,324; chr3:49,820,922-49,828,803
	Rare	IRS2	CN Gain	chr13:110,434,571-110,439,419	q34	4.7	0	6	5.3	4848	coding_sequence_variant	chr13:110,434,571-110,439,419; chr13:110,418,344-110,419,927; chr13:110,416,983-110,418,344; chr13:110,395,038-110,412,465; chr13:110,412,465-110,416,217
	Rare	JMJD7-PLA2G4B	CN Gain	chr15:42,135,636-42,142,621	q15.1	4.7	0	6	5.3	6985	coding_sequence_variant	chr15:42,128,764-42,132,708; chr15:42,134,101-42,135,636; chr15:42,132,993-42,134,101; chr15:42,135,636-42,142,621; chr15:42,139,408-42,145,293
	Rare	LOC143666	CN Gain	chr11:571,781-574,028	p15.5	4.7	0	6	5.3	2247	upstream_gene_variant	chr11:571,781-574,028; chr11:574,028-577,976
	Rare	NEK6	CN Gain	chr9:127,085,812-127,095,850	q33.3	4.7	0	6	5.3	10038	coding_sequence_variant	chr9:127,085,812-127,095,850; chr9:127,055,245-127,064,901; chr9:127,053,867-127,055,245; chr9:127,064,901-127,085,812; chr9:127,095,850-127,105,188; chr9:127,051,504-127,053,867; chr9:127,105,188-127,106,259; chr9:127,106,259-127,107,290; chr9:127,032,748-127,051,504
	Rare	NRARP	CN Gain	chr9:140,190,955-140,196,838	q34.3	4.7	0	6	5.3	5883	coding_sequence_variant	chr9:140,190,955-140,196,838
	Rare	OR52N4	CN Gain	chr11:5,772,768-5,777,234	p15.4	4.7	0	6	5.3	4466	transcript_amplification	chr11:5,772,768-5,777,234
	Rare	OSBPL5	CN Gain	chr11:3,166,647-3,181,045	p15.4	4.7	0	6	5.3	14398	non_coding_transcript_exon_variant	chr11:3,166,647-3,181,045; chr11:3,159,673-3,166,647; chr11:3,154,760-3,159,673; chr11:3,181,045-3,182,072; chr11:3,150,373-3,154,760; chr11:3,182,072-3,183,142; chr11:3,183,172-3,188,859; chr11:3,148,240-3,149,532; chr11:3,182,072-3,188,829
	Rare	PLA2G4B	CN Gain	chr15:42,135,636-42,142,621	q15.1	4.7	0	6	5.3	6985	coding_sequence_variant	chr15:42,128,764-42,132,708; chr15:42,134,101-42,135,636; chr15:42,132,993-42,134,101; chr15:42,135,636-42,142,621; chr15:42,139,408-42,145,293
	Rare	SCAP	CN Gain	chr3:47,466,899-47,470,282	p21.31	4.7	0	6	5.3	3383	coding_sequence_variant	chr3:47,450,241-47,456,338; chr3:47,466,899-47,470,282; chr3:47,463,821-47,466,899; chr3:47,456,338-47,463,821
	Rare	SDCCAG3	CN Gain	chr9:139,290,776-139,297,462	q34.3	4.7	0	6	5.3	6686	coding_sequence_variant	chr9:139,297,462-139,301,884; chr9:139,301,884-139,305,439; chr9:139,290,776-139,297,462
	Rare	SLCO2A1	CN Gain	chr3:133,652,091-133,668,915	q22.1	4.7	0	6	5.3	16824	coding_sequence_variant	chr3:133,652,091-133,668,915; chr3:133,668,915-133,670,018; chr3:133,670,018-133,675,266
	Rare	SPTBN5	CN Gain	chr15:42,135,636-42,142,621	q15.1	4.7	0	6	5.3	6985	coding_sequence_variant	chr15:42,135,636-42,142,621; chr15:42,139,408-42,145,293; chr15:42,147,778-42,178,728; chr15:42,142,621-42,146,599; chr15:42,146,599-42,147,778; chr15:42,178,728-42,180,641
	Rare	THNSL2	CN Gain	chr2:88,468,464-88,473,102	p11.2	4.7	0	6	5.3	4638	coding_sequence_variant	chr2:88,468,464-88,473,102; chr2:88,473,102-88,474,416
	Rare	TMEM201	CN Gain	chr1:9,660,992-9,670,091	p36.22	4.7	0	6	5.3	9099	coding_sequence_variant	chr1:9,660,992-9,670,091; chr1:9,653,369-9,660,992; chr1:9,670,091-9,673,628; chr1:9,649,167-9,653,369; chr1:9,647,830-9,649,167; chr1:9,674,517-9,678,593
	Rare	TOR2A	CN Gain	chr9:130,489,974-130,496,775	q34.11	4.7	0	6	5.3	6801	coding_sequence_variant	chr9:130,496,775-130,497,783; chr9:130,489,974-130,496,775
	Rare	TTC16	CN Gain	chr9:130,489,974-130,496,775	q34.11	4.7	0	6	5.3	6801	coding_sequence_variant	chr9:130,487,663-130,489,974; chr9:130,486,617-130,487,663; chr9:130,489,974-130,496,775
	Rare	FBXL16	CN Loss	chr16:755,792-760,426	p13.3	4.7	0	6	5.2	4634	5_prime_UTR_variant	chr16:755,792-760,426; chr16:745,388-755,792; chr16:741,143-745,388; chr16:750,363-751,715; chr16:752,610-753,700; chr16:748,553-750,363; chr16:753,700-759,243
	Rare	GPC6	CN Loss	chr13:94,011,319-94,016,045	q31.3	4.7	0	6	5.2	4726	intron_variant	chr13:94,011,319-94,016,045; chr13:94,004,523-94,011,319; chr13:93,993,888-94,004,523; chr13:93,990,235-93,993,888; chr13:94,016,045-94,018,349; chr13:94,018,349-94,027,608; chr13:94,442,177-94,461,178; chr13:93,972,611-93,990,235; chr13:94,027,608-94,031,024; chr13:94,404,457-94,412,014; chr13:94,920,432-94,927,123; chr13:94,440,063-94,442,177; chr13:94,461,178-94,467,060; chr13:93,971,124-93,97…
	Rare	LINC01550	CN Loss	chr14:98,399,684-98,403,999	q32.2	4.7	0	6	5.2	4315	3_prime_UTR_variant	chr14:98,399,684-98,403,999; chr14:98,396,588-98,399,684; chr14:98,395,487-98,396,588; chr14:98,394,167-98,395,487; chr14:98,403,999-98,413,258; chr14:98,435,414-98,470,135; chr14:98,392,847-98,394,167; chr14:98,413,258-98,415,388; chr14:98,418,990-98,435,414
	Rare	MUC16	CN Loss	chr19:8,996,893-9,004,693	p13.2	4.7	0	6	5.2	7800	coding_sequence_variant	chr19:8,996,893-9,004,693; chr19:8,994,620-8,996,893; chr19:8,992,413-8,994,620; chr19:9,019,362-9,022,497; chr19:9,022,497-9,026,737; chr19:8,985,242-8,992,413; chr19:9,026,737-9,027,739; chr19:8,976,310-8,985,242; chr19:9,027,739-9,028,800; chr19:9,028,800-9,035,666
	Rare	MYADM	CN Loss	chr19:54,378,162-54,382,705	q13.42	4.7	0	6	5.2	4543	5_prime_UTR_variant	chr19:54,378,162-54,382,705; chr19:54,373,437-54,375,781; chr19:54,369,795-54,371,632; chr19:54,375,781-54,378,162; chr19:54,371,632-54,373,437; chr19:54,368,737-54,369,795
	Rare	NCK2	CN Loss	chr2:106,358,280-106,363,390	q12.2	4.7	0	6	5.2	5110	5_prime_UTR_variant	chr2:106,358,280-106,363,390; chr2:106,363,390-106,364,576
	Rare	NOVA2	CN Loss	chr19:46,473,789-46,476,355	q13.32	4.7	0	6	5.2	2566	intron_variant	chr19:46,473,789-46,476,355; chr19:46,476,355-46,479,489; chr19:46,471,161-46,473,789; chr19:46,461,160-46,471,161; chr19:46,441,735-46,444,911; chr19:46,440,665-46,441,735; chr19:46,430,352-46,440,665; chr19:46,444,911-46,446,032
	Rare	NRG3	CN Loss	chr10:84,402,626-84,404,569	q23.1	4.7	0	6	5.2	1943	intron_variant	chr10:84,402,626-84,404,569; chr10:84,434,903-84,436,128; chr10:84,436,128-84,437,798; chr10:84,437,798-84,441,228; chr10:84,392,360-84,401,731
	Rare	PRPF31	CN Loss	chr19:54,630,572-54,634,841	q13.42	4.7	0	6	5.2	4269	stop_lost	chr19:54,630,572-54,634,841; chr19:54,624,148-54,629,996; chr19:54,619,532-54,622,585; chr19:54,622,585-54,624,148; chr19:54,634,841-54,642,918
	Rare	TBX3	CN Loss	chr12:115,109,619-115,114,214	q24.21	4.7	0	6	5.2	4595	stop_lost	chr12:115,109,619-115,114,214; chr12:115,116,819-115,127,301; chr12:115,108,514-115,109,619; chr12:115,114,214-115,116,819
	Rare	TMEM114	CN Loss	chr16:8,599,567-8,606,448	p13.2	4.7	0	6	5.2	6881	TFBS_ablation	chr16:8,599,567-8,606,448; chr16:8,597,754-8,599,567; chr16:8,594,314-8,596,822; chr16:8,582,488-8,586,944; chr16:8,588,245-8,594,314
	Rare	TNFAIP8L3	CN Loss	chr15:51,384,840-51,390,631	q21.2	4.7	0	6	5.2	5791	coding_sequence_variant	chr15:51,384,840-51,390,631; chr15:51,390,631-51,392,066; chr15:51,392,066-51,394,025; chr15:51,383,402-51,384,840; chr15:51,394,025-51,395,275; chr15:51,395,275-51,396,366
	Rare	TSHZ3	CN Loss	chr19:31,720,314-31,724,065	q12	4.7	0	6	5.2	3751	TFBS_ablation	chr19:31,720,314-31,724,065; chr19:31,718,132-31,720,314; chr19:31,724,065-31,730,719; chr19:31,730,719-31,734,141; chr19:31,830,365-31,834,591; chr19:31,837,091-31,840,846; chr19:31,717,026-31,718,132; chr19:31,734,141-31,735,496; chr19:31,826,899-31,830,365; chr19:31,834,591-31,837,091; chr19:31,714,750-31,717,026; chr19:31,825,651-31,826,899; chr19:31,735,496-31,737,319; chr19:31,822,613-31,82…
	Rare	VAPB	CN Loss	chr20:56,983,394-56,986,182	q13.32	4.7	0	6	5.2	2788	intron_variant	chr20:56,983,394-56,986,182; chr20:56,976,544-56,983,394; chr20:56,975,531-56,976,544; chr20:56,986,182-56,991,352; chr20:56,974,210-56,975,531; chr20:57,016,551-57,024,148
	Rare	ANKRD13D	CN Gain	chr11:67,046,052-67,078,765	q13.2	5.2	0.1	5.7	5.1	32713	coding_sequence_variant	chr11:67,046,052-67,078,765
	Rare	FAM212A	CN Gain	chr3:49,840,483-49,850,453	p21.31	5.2	0.1	5.7	5.1	9970	transcript_amplification	chr3:49,840,483-49,850,453
	Rare	FBXW5	CN Gain	chr9:139,834,254-139,837,568	q34.3	5.2	0.1	5.7	5.1	3314	coding_sequence_variant	chr9:139,834,254-139,837,568; chr9:139,834,225-139,843,150; chr9:139,837,568-139,848,043
	Rare	GRK2	CN Gain	chr11:67,046,052-67,078,765	q13.2	5.2	0.1	5.7	5.1	32713	coding_sequence_variant	chr11:67,044,876-67,046,052; chr11:67,046,052-67,078,765
	Rare	ITIH4-AS1	CN Gain	chr3:52,857,631-52,860,689	p21.1	5.2	0.1	5.7	5.1	3058	coding_sequence_variant	chr3:52,857,631-52,860,689
	Rare	MIR5193	CN Gain	chr3:49,840,483-49,850,453	p21.31	5.2	0.1	5.7	5.1	9970	transcript_amplification	chr3:49,840,483-49,850,453
	Rare	MIR566	CN Gain	chr3:50,205,814-50,211,058	p21.31	5.2	0.1	5.7	5.1	5244	mature_miRNA_variant	chr3:50,205,814-50,211,058
	Rare	MMRN2	CN Gain	chr10:88,700,145-88,705,764	q23.2	5.2	0.1	5.7	5.1	5619	coding_sequence_variant	chr10:88,700,145-88,705,764; chr10:88,705,764-88,707,054; chr10:88,707,054-88,721,822
	Rare	NELFB	CN Gain	chr9:140,140,738-140,149,883	q34.3	5.2	0.1	5.7	5.1	9145	coding_sequence_variant	chr9:140,140,738-140,149,883; chr9:140,149,883-140,150,949; chr9:140,150,949-140,166,587; chr9:140,167,531-140,169,669
	Rare	OBSCN	CN Gain	chr1:228,465,900-228,471,263	q42.13	5.2	0.1	5.7	5.1	5363	coding_sequence_variant	chr1:228,465,900-228,471,263; chr1:228,464,091-228,465,900; chr1:228,462,651-228,464,091; chr1:228,457,233-228,459,390; chr1:228,459,390-228,462,651; chr1:228,455,971-228,457,233; chr1:228,471,263-228,477,199; chr1:228,521,267-228,530,551; chr1:228,453,526-228,455,971
	Rare	PRSS50	CN Gain	chr3:46,720,922-46,757,246	p21.31	5.2	0.1	5.7	5.1	36324	coding_sequence_variant	chr3:46,720,922-46,757,246; chr3:46,757,246-46,762,489
	Rare	PWWP2B	CN Gain	chr10:134,214,101-134,222,047	q26.3	5.2	0.1	5.7	5.1	7946	coding_sequence_variant	chr10:134,214,101-134,222,047; chr10:134,222,047-134,226,586; chr10:134,226,586-134,230,954; chr10:134,230,954-134,235,458; chr10:134,209,874-134,212,380
	Rare	RXRA	CN Gain	chr9:137,312,148-137,317,746	q34.2	5.2	0.1	5.7	5.1	5598	coding_sequence_variant	chr9:137,254,287-137,280,811; chr9:137,312,148-137,317,746; chr9:137,308,657-137,312,148; chr9:137,317,751-137,318,806; chr9:137,301,998-137,308,657; chr9:137,318,806-137,320,321; chr9:137,291,714-137,301,998; chr9:137,320,321-137,321,861; chr9:137,282,067-137,291,714; chr9:137,321,861-137,326,094; chr9:137,280,811-137,282,067; chr9:137,252,257-137,254,287; chr9:137,235,419-137,241,095; chr9:137,…
	Rare	SSH3	CN Gain	chr11:67,046,052-67,078,765	q13.2	5.2	0.1	5.7	5.1	32713	coding_sequence_variant	chr11:67,046,052-67,078,765
	Rare	STPG3	CN Gain	chr9:140,140,738-140,149,883	q34.3	5.2	0.1	5.7	5.1	9145	coding_sequence_variant	chr9:140,140,738-140,149,883
	Rare	STPG3-AS1	CN Gain	chr9:140,140,738-140,149,883	q34.3	5.2	0.1	5.7	5.1	9145	coding_sequence_variant	chr9:140,140,738-140,149,883
	Rare	TMIE	CN Gain	chr3:46,720,922-46,757,246	p21.31	5.2	0.1	5.7	5.1	36324	coding_sequence_variant	chr3:46,720,922-46,757,246
	Rare	UBA7	CN Gain	chr3:49,840,483-49,850,453	p21.31	5.2	0.1	5.7	5.1	9970	transcript_amplification	chr3:49,840,483-49,850,453; chr3:49,850,453-49,866,202
	Rare	CYSRT1	CN Gain	chr9:140,110,008-140,124,740	q34.3	5.7	0.3	5.6	5	14732	coding_sequence_variant	chr9:140,110,008-140,124,740
	Rare	NDOR1	CN Gain	chr9:140,110,008-140,124,740	q34.3	5.7	0.3	5.6	5	14732	coding_sequence_variant	chr9:140,107,103-140,110,008; chr9:140,104,410-140,107,103; chr9:140,110,008-140,124,740; chr9:140,090,847-140,101,503
	Rare	RASSF7	CN Gain	chr11:559,855-561,876	p15.5	6.3	0.4	5.6	5	2021	coding_sequence_variant	chr11:559,855-561,876; chr11:561,876-563,641
	Rare	RNF208	CN Gain	chr9:140,110,008-140,124,740	q34.3	5.7	0.3	5.6	5	14732	coding_sequence_variant	chr9:140,110,008-140,124,740
	Rare	RNF224	CN Gain	chr9:140,110,008-140,124,740	q34.3	5.7	0.3	5.6	5	14732	coding_sequence_variant	chr9:140,110,008-140,124,740
	Rare	C1QTNF8	CN Loss	chr16:1,115,413-1,139,811	p13.3	5.2	0.1	5.7	4.9	24398	transcript_ablation	chr16:1,139,811-1,142,500; chr16:1,142,500-1,145,156; chr16:1,145,156-1,148,291; chr16:1,115,413-1,139,811
	Rare	PCDH17	CN Loss	chr13:58,210,694-58,211,711	q21.1	5.2	0.1	5.7	4.9	1017	intron_variant	chr13:58,210,694-58,211,711; chr13:58,239,565-58,243,295; chr13:58,211,711-58,213,096; chr13:58,213,413-58,218,009; chr13:58,238,564-58,239,565; chr13:58,243,295-58,250,238; chr13:58,218,009-58,219,424
	Rare	SBNO2	CN Loss	chr19:1,159,690-1,161,526	p13.3	5.2	0.1	5.7	4.9	1836	intron_variant	chr19:1,103,205-1,129,095; chr19:1,159,690-1,161,526; chr19:1,156,942-1,159,495; chr19:1,143,724-1,145,247; chr19:1,155,926-1,156,942; chr19:1,140,944-1,143,724; chr19:1,145,247-1,146,691; chr19:1,161,526-1,163,288; chr19:1,170,811-1,173,566; chr19:1,147,450-1,155,926; chr19:1,137,589-1,140,944; chr19:1,163,288-1,170,811; chr19:1,133,674-1,137,589; chr19:1,129,095-1,133,674; chr19:1,132,050-1,137…
	Rare	SRRM2	CN Loss	chr16:2,805,401-2,810,891	p13.3	5.2	0.1	5.7	4.9	5490	stop_lost	chr16:2,805,401-2,810,891; chr16:2,804,385-2,805,401; chr16:2,810,891-2,812,034; chr16:2,802,955-2,804,385
	Rare	SSTR5	CN Loss	chr16:1,115,413-1,139,811	p13.3	5.2	0.1	5.7	4.9	24398	transcript_ablation	chr16:1,115,413-1,139,811
	Rare	SSTR5-AS1	CN Loss	chr16:1,115,413-1,139,811	p13.3	5.2	0.1	5.7	4.9	24398	transcript_ablation	chr16:1,107,438-1,115,413; chr16:1,115,413-1,139,811
	Rare	TPPP	CN Loss	chr5:670,971-672,802	p15.33	5.2	0.1	5.7	4.9	1831	intron_variant	chr5:670,971-672,802; chr5:668,538-670,174
	Rare	TSHZ1	CN Loss	chr18:72,956,877-72,961,305	q22.3	5.2	0.1	5.7	4.9	4428	5_prime_UTR_variant	chr18:72,956,877-72,961,305; chr18:72,955,533-72,956,877; chr18:72,961,305-72,963,174; chr18:72,942,182-72,943,342; chr18:72,945,540-72,955,533; chr18:72,963,174-72,965,098; chr18:72,943,342-72,945,540; chr18:72,965,098-72,967,544; chr18:72,967,544-72,968,678
	Rare	ADAP1	CN Gain	chr7:943,603-954,672	p22.3	4.2	0	5.3	4.7	11069	coding_sequence_variant	chr7:943,603-954,672; chr7:954,672-962,748; chr7:962,748-964,014; chr7:988,667-997,894; chr7:936,632-943,603; chr7:964,014-988,667
	Rare	ADGRA1	CN Gain	chr10:134,906,808-134,909,216	q26.3	4.2	0	5.3	4.7	2408	coding_sequence_variant	chr10:134,906,808-134,909,216; chr10:134,912,541-134,918,635; chr10:134,909,216-134,912,541; chr10:134,918,635-134,928,244; chr10:134,939,327-134,944,229; chr10:134,902,612-134,906,808
	Rare	AQP10	CN Gain	chr1:154,297,373-154,302,282	q21.3	4.2	0	5.3	4.7	4909	coding_sequence_variant	chr1:154,295,498-154,296,646; chr1:154,297,373-154,302,282
	Rare	ATP8B2	CN Gain	chr1:154,297,373-154,302,282	q21.3	4.2	0	5.3	4.7	4909	coding_sequence_variant	chr1:154,297,373-154,302,282; chr1:154,302,282-154,303,835; chr1:154,303,835-154,305,616
	Rare	FAAP20	CN Gain	chr1:2,110,211-2,116,020	p36.33	4.2	0	5.3	4.7	5809	transcript_amplification	chr1:2,124,040-2,129,525; chr1:2,130,541-2,133,953; chr1:2,129,525-2,130,541; chr1:2,133,953-2,139,094; chr1:2,120,829-2,122,172; chr1:2,139,362-2,141,002; chr1:2,142,047-2,148,906; chr1:2,141,002-2,142,047; chr1:2,125,697-2,149,055; chr1:2,110,211-2,116,020; chr1:2,116,020-2,120,829
	Rare	GCK	CN Gain	chr7:44,190,538-44,200,495	p13	4.2	0	5.3	4.7	9957	coding_sequence_variant	chr7:44,190,538-44,200,495; chr7:44,200,495-44,202,541
	Rare	HLA-DQA1	CN Gain	chr6:32,606,360-32,607,412	p21.32	4.2	0	5.3	4.7	1052	coding_sequence_variant	chr6:32,606,360-32,607,412
	Rare	LOC100129534	CN Gain	chr1:2,280,111-2,290,346	p36.33	4.2	0	5.3	4.7	10235	coding_sequence_variant	chr1:2,280,111-2,290,346
	Rare	MADD	CN Gain	chr11:47,351,270-47,379,420	p11.2	4.2	0	5.3	4.7	28150	coding_sequence_variant	chr11:47,348,921-47,351,270; chr11:47,351,270-47,379,420
	Rare	MIR4690	CN Gain	chr11:65,385,664-65,404,453	q13.1	4.2	0	5.3	4.7	18789	coding_sequence_variant	chr11:65,385,664-65,404,453
	Rare	MSANTD1	CN Gain	chr4:3,247,770-3,259,308	p16.3	4.2	0	5.3	4.7	11538	coding_sequence_variant	chr4:3,240,034-3,247,770; chr4:3,247,770-3,259,308
	Rare	MYBPC3	CN Gain	chr11:47,351,270-47,379,420	p11.2	4.2	0	5.3	4.7	28150	coding_sequence_variant	chr11:47,351,270-47,379,420
	Rare	PCNX3	CN Gain	chr11:65,385,664-65,404,453	q13.1	4.2	0	5.3	4.7	18789	coding_sequence_variant	chr11:65,379,969-65,385,664; chr11:65,385,664-65,404,453; chr11:65,404,453-65,409,098
	Rare	PCYT2	CN Gain	chr17:79,867,712-79,870,759	q25.3	4.2	0	5.3	4.7	3047	coding_sequence_variant	chr17:79,858,426-79,862,174; chr17:79,863,043-79,866,914; chr17:79,867,712-79,870,759
	Rare	PRAMEF12	CN Gain	chr1:12,835,182-12,838,714	p36.21	4.2	0	5.3	4.7	3532	coding_sequence_variant	chr1:12,835,182-12,838,714; chr1:12,833,719-12,835,182
	Rare	PRDM15	CN Gain	chr21:43,273,790-43,278,159	q22.3	4.2	0	5.3	4.7	4369	coding_sequence_variant	chr21:43,273,790-43,278,159; chr21:43,296,468-43,297,698; chr21:43,278,159-43,279,559; chr21:43,295,424-43,296,468
	Rare	PRKCZ	CN Gain	chr1:2,110,211-2,116,020	p36.33	4.2	0	5.3	4.7	5809	transcript_amplification	chr1:1,973,922-1,982,224; chr1:1,982,253-1,988,935; chr1:2,110,211-2,116,020; chr1:2,116,020-2,120,829
	Rare	SDF4	CN Gain	chr1:1,162,147-1,166,174	p36.33	4.2	0	5.3	4.7	4027	coding_sequence_variant	chr1:1,162,147-1,166,174; chr1:1,159,832-1,162,147; chr1:1,166,204-1,167,550; chr1:1,151,746-1,159,832
	Rare	SIRT7	CN Gain	chr17:79,867,712-79,870,759	q25.3	4.2	0	5.3	4.7	3047	coding_sequence_variant	chr17:79,867,712-79,870,759; chr17:79,870,759-79,873,306; chr17:79,873,306-79,874,339
	Rare	SPI1	CN Gain	chr11:47,351,270-47,379,420	p11.2	4.2	0	5.3	4.7	28150	coding_sequence_variant	chr11:47,351,270-47,379,420; chr11:47,379,420-47,382,676; chr11:47,382,676-47,383,997
	Rare	TACC3	CN Gain	chr4:1,735,787-1,748,459	p16.3	4.2	0	5.3	4.7	12672	coding_sequence_variant	chr4:1,735,787-1,748,459; chr4:1,734,132-1,735,787
	Rare	AP3D1	CN Loss	chr19:2,132,665-2,134,254	p13.3	4.2	0	5.3	4.6	1589	non_coding_transcript_exon_variant	chr19:2,132,665-2,134,254; chr19:2,134,254-2,136,038; chr19:2,136,038-2,138,195; chr19:2,096,288-2,123,736
	Rare	C9orf3	CN Loss	chr9:97,763,836-97,770,508	q22.32	4.2	0	5.3	4.6	6672	stop_lost	chr9:97,763,836-97,770,508; chr9:97,770,508-97,776,201
	Rare	CACNG7	CN Loss	chr19:54,410,455-54,417,768	q13.42	4.2	0	5.3	4.6	7313	coding_sequence_variant	chr19:54,437,275-54,443,951; chr19:54,410,455-54,417,768
	Rare	CARD14	CN Loss	chr17:78,140,867-78,147,747	q25.3	4.2	0	5.3	4.6	6880	5_prime_UTR_variant	chr17:78,140,867-78,147,747; chr17:78,147,747-78,156,174; chr17:78,157,835-78,160,290; chr17:78,156,174-78,157,835
	Rare	CCSER1	CN Gain	chr4:91,936,453-91,938,208	q22.1	6.8	0.7	5.2	4.6	1755	3_prime_UTR_variant	*chr4:91,931,883-91,936,423; chr4:91,936,453-91,938,208; chr4:92,073,035-92,083,857
	Rare	CD81	CN Loss	chr11:2,398,484-2,405,772	p15.5	4.2	0	5.3	4.6	7288	coding_sequence_variant	chr11:2,405,772-2,409,155; chr11:2,409,155-2,410,469; chr11:2,410,469-2,421,102; chr11:2,398,484-2,405,772; chr11:2,393,455-2,398,484
	Rare	CD81-AS1	CN Loss	chr11:2,398,484-2,405,772	p15.5	4.2	0	5.3	4.6	7288	coding_sequence_variant	chr11:2,391,020-2,393,418; chr11:2,388,698-2,391,020; chr11:2,398,484-2,405,772; chr11:2,393,455-2,398,484
	Rare	CNOT3	CN Loss	chr19:54,634,841-54,642,918	q13.42	4.2	0	5.3	4.6	8077	stop_lost	chr19:54,642,918-54,644,697; chr19:54,644,697-54,650,939; chr19:54,650,939-54,652,002; chr19:54,652,002-54,673,748; chr19:54,634,841-54,642,918
	Rare	DAOA-AS1	CN Loss	chr13:106,157,771-106,162,435	q33.2	4.2	0	5.3	4.6	4664	non_coding_transcript_exon_variant	chr13:106,125,055-106,131,811; chr13:106,138,067-106,144,091; chr13:106,122,909-106,125,055; chr13:106,136,935-106,138,067; chr13:106,157,771-106,162,435; chr13:106,154,250-106,157,771; chr13:106,152,163-106,154,250; chr13:106,148,261-106,152,163; chr13:106,145,197-106,148,261
	Rare	DDX51	CN Loss	chr12:132,623,072-132,628,880	q24.33	4.2	0	5.3	4.6	5808	transcript_ablation	chr12:132,623,072-132,628,880; chr12:132,619,689-132,623,072
	Rare	FOXG1-AS1	CN Loss	chr14:29,221,552-29,222,917	q12	4.2	0	5.3	4.6	1365	intron_variant	chr14:29,221,552-29,222,917; chr14:29,217,737-29,221,552; chr14:29,214,113-29,217,737; chr14:29,212,911-29,214,113; chr14:29,207,302-29,212,911
	Rare	ISG20	CN Loss	chr15:89,193,140-89,197,382	q26.1	4.2	0	5.3	4.6	4242	stop_lost	chr15:89,193,140-89,197,382; chr15:89,192,062-89,193,140; chr15:89,198,277-89,199,657
	Rare	ISM1	CN Loss	chr20:13,199,503-13,204,076	p12.1	4.2	0	5.3	4.6	4573	coding_sequence_variant	chr20:13,199,503-13,204,076; chr20:13,204,076-13,205,356; chr20:13,220,648-13,227,377; chr20:13,207,383-13,212,832; chr20:13,227,377-13,229,407; chr20:13,205,356-13,207,383; chr20:13,229,407-13,232,038; chr20:13,219,220-13,220,648; chr20:13,212,832-13,218,376
	Rare	KIF16B	CN Loss	chr20:16,371,962-16,377,091	p12.1	4.2	0	5.3	4.6	5129	intron_variant	chr20:16,371,962-16,377,091; chr20:16,377,091-16,378,160; chr20:16,370,804-16,371,962; chr20:16,378,160-16,380,102; chr20:16,367,605-16,369,847; chr20:16,381,046-16,396,882; chr20:16,364,264-16,367,605
	Rare	L3MBTL4	CN Loss	chr18:6,413,162-6,416,121	p11.31	4.2	0	5.3	4.6	2959	5_prime_UTR_variant	chr18:6,413,162-6,416,121; chr18:6,411,991-6,413,162; chr18:6,393,122-6,397,673; chr18:6,397,673-6,408,760; chr18:6,408,760-6,411,991; chr18:6,368,809-6,370,945; chr18:6,375,414-6,393,122; chr18:6,370,945-6,375,414
	Rare	LOC101927058	CN Loss	chr12:43,027,772-43,028,932	q12	4.2	0	5.3	4.6	1160	non_coding_transcript_exon_variant	chr12:43,027,772-43,028,932; chr12:43,028,932-43,030,150
	Rare	LRRC14	CN Gain	chr8:145,749,352-145,750,798	q24.3	6.8	0.7	5.2	4.6	1446	coding_sequence_variant	chr8:145,749,352-145,750,798; chr8:145,748,307-145,749,323; chr8:145,741,673-145,746,626
	Rare	LRRC24	CN Gain	chr8:145,749,352-145,750,798	q24.3	6.8	0.7	5.2	4.6	1446	coding_sequence_variant	chr8:145,749,352-145,750,798; chr8:145,748,307-145,749,323; chr8:145,750,798-145,752,742
	Rare	MDGA2	CN Loss	chr14:47,719,743-47,725,976	q21.3	4.2	0	5.3	4.6	6233	intron_variant	chr14:47,719,743-47,725,976; chr14:47,725,976-47,728,538
	Rare	MIR3975	CN Loss	chr18:33,168,666-33,175,456	q12.2	4.2	0	5.3	4.6	6790	intron_variant	chr18:33,168,666-33,175,456
	Rare	MIR622	CN Loss	chr13:90,883,322-90,886,394	q31.3	4.2	0	5.3	4.6	3072	transcript_ablation	chr13:90,883,322-90,886,394
	Rare	MPPED1	CN Loss	chr22:43,804,576-43,809,973	q13.2	4.2	0	5.3	4.6	5397	5_prime_UTR_variant	chr22:43,804,576-43,809,973; chr22:43,809,973-43,811,007; chr22:43,811,007-43,812,227
	Rare	NDST3	CN Loss	chr4:119,120,736-119,130,173	q26	4.2	0	5.3	4.6	9437	intron_variant	chr4:119,120,736-119,130,173; chr4:119,130,173-119,132,950
	Rare	NRXN3	CN Loss	chr14:80,114,627-80,116,402	q31.1	4.2	0	5.3	4.6	1775	intron_variant	chr14:80,114,627-80,116,402; chr14:80,116,402-80,117,520; chr14:80,171,676-80,186,104; chr14:79,755,720-79,769,048; chr14:80,117,520-80,119,002; chr14:80,128,043-80,135,568; chr14:80,228,668-80,231,994; chr14:80,328,714-80,339,841; chr14:79,769,048-79,773,819; chr14:80,119,002-80,120,077; chr14:80,126,619-80,128,043; chr14:80,135,568-80,139,019; chr14:80,104,207-80,105,273; chr14:79,731,464-79,74…
	Rare	PAPPA	CN Loss	chr9:118,916,847-118,919,380	q33.1	4.2	0	5.3	4.6	2533	coding_sequence_variant	chr9:118,916,847-118,919,380; chr9:118,915,068-118,916,847; chr9:118,919,380-118,920,540; chr9:118,920,540-118,921,545; chr9:118,921,545-118,922,609
	Rare	PRR25	CN Loss	chr16:858,318-860,186	p13.3	4.2	0	5.3	4.6	1868	intron_variant	chr16:858,318-860,186; chr16:854,234-858,318; chr16:860,186-862,595; chr16:862,595-865,252
	Rare	RAI1	CN Loss	chr17:17,601,477-17,605,064	p11.2	4.2	0	5.3	4.6	3587	intron_variant	chr17:17,601,477-17,605,064; chr17:17,599,092-17,601,477; chr17:17,605,064-17,606,612; chr17:17,597,596-17,599,092; chr17:17,596,334-17,597,596
	Rare	SLIT3	CN Loss	chr5:168,504,495-168,509,104	q35.1	4.2	0	5.3	4.6	4609	intron_variant	chr5:168,504,495-168,509,104; chr5:168,509,104-168,510,336; chr5:168,510,336-168,511,424; chr5:168,503,401-168,504,495
	Rare	SYCP2	CN Loss	chr20:58,504,677-58,508,737	q13.33	4.2	0	5.3	4.6	4060	5_prime_UTR_variant	chr20:58,504,677-58,508,737
	Rare	THOC7	CN Loss	chr3:63,845,740-63,851,090	p14.1	4.2	0	5.3	4.6	5350	coding_sequence_variant	chr3:63,842,616-63,844,907; chr3:63,841,410-63,842,616; chr3:63,845,740-63,851,090
	Rare	THOC7-AS1	CN Loss	chr3:63,845,740-63,851,090	p14.1	4.2	0	5.3	4.6	5350	coding_sequence_variant	chr3:63,845,740-63,851,090
	Rare	THSD4	CN Loss	chr15:71,504,701-71,508,976	q23	4.2	0	5.3	4.6	4275	coding_sequence_variant	*chr15:71,506,097-71,509,006; chr15:71,504,701-71,508,976; chr15:71,508,976-71,510,471; chr15:71,502,568-71,504,701; chr15:71,510,471-71,511,779; *chr15:71,473,894-71,478,385
	Rare	UNC5D	CN Loss	chr8:35,228,542-35,237,498	p12	4.2	0	5.3	4.6	8956	intron_variant	chr8:35,228,542-35,237,498; chr8:35,224,326-35,228,542; chr8:35,221,519-35,224,326; chr8:35,574,899-35,579,720; chr8:35,572,582-35,574,899; chr8:35,579,720-35,581,244
	Rare	WDR18	CN Loss	chr19:990,348-991,975	p13.3	4.2	0	5.3	4.6	1627	stop_lost	chr19:990,348-991,975; chr19:988,232-990,348; chr19:985,833-988,232; chr19:979,857-985,833
	Rare	ZADH2	CN Loss	chr18:72,914,664-72,917,531	q22.3	4.2	0	5.3	4.6	2867	5_prime_UTR_variant	chr18:72,914,664-72,917,531; chr18:72,909,093-72,914,664
	Rare	ADAM5	CN Gain	chr8:39,229,353-39,232,441	p11.22	4.7	0.1	5.1	4.5	3088	intron_variant	chr8:39,229,353-39,232,441; chr8:39,226,479-39,229,353
	Rare	ARHGAP39	CN Gain	chr8:145,757,224-145,760,270	q24.3	4.7	0.1	5.1	4.5	3046	coding_sequence_variant	chr8:145,757,224-145,760,270; chr8:145,755,291-145,757,224; chr8:145,760,270-145,762,879; chr8:145,775,568-145,776,893; chr8:145,762,879-145,775,568; chr8:145,752,742-145,755,261
	Rare	CDHR4	CN Gain	chr3:49,830,008-49,840,483	p21.31	4.7	0.1	5.1	4.5	10475	coding_sequence_variant	chr3:49,830,008-49,840,483; chr3:49,828,803-49,830,008; chr3:49,820,922-49,828,803
	Rare	FNDC10	CN Gain	chr1:1,532,925-1,537,914	p36.33	4.7	0.1	5.1	4.5	4989	transcript_amplification	chr1:1,532,925-1,537,914
	Rare	ITIH1	CN Gain	chr3:52,816,304-52,832,854	p21.1	4.7	0.1	5.1	4.5	16550	coding_sequence_variant	chr3:52,812,292-52,816,304; chr3:52,809,727-52,812,292; chr3:52,816,304-52,832,854
	Rare	ITIH3	CN Gain	chr3:52,816,304-52,832,854	p21.1	4.7	0.1	5.1	4.5	16550	coding_sequence_variant	chr3:52,816,304-52,832,854; chr3:52,832,854-52,836,314; chr3:52,836,314-52,857,631
	Rare	MAF1	CN Gain	chr8:145,160,024-145,172,019	q24.3	4.7	0.1	5.1	4.5	11995	coding_sequence_variant	chr8:145,160,024-145,172,019; chr8:145,158,400-145,160,024
	Rare	PDDC1	CN Gain	chr11:770,514-773,715	p15.5	4.7	0.1	5.1	4.5	3201	coding_sequence_variant	chr11:770,514-773,715; chr11:767,056-770,514
	Rare	PLXNA1	CN Gain	chr3:126,735,163-126,750,100	q21.3	4.7	0.1	5.1	4.5	14937	coding_sequence_variant	chr3:126,735,163-126,750,100; chr3:126,750,100-126,752,860; chr3:126,732,404-126,735,163; chr3:126,752,860-126,756,147; chr3:126,756,147-126,757,342
	Rare	PTPN23	CN Gain	chr3:47,450,241-47,456,338	p21.31	4.7	0.1	5.1	4.5	6097	coding_sequence_variant	chr3:47,445,771-47,450,241; chr3:47,450,241-47,456,338
	Rare	RFNG	CN Gain	chr17:80,009,039-80,015,016	q25.3	4.7	0.1	5.1	4.5	5977	coding_sequence_variant	chr17:80,006,546-80,009,039; chr17:80,005,318-80,006,546; chr17:80,009,039-80,015,016
	Rare	WDR97	CN Gain	chr8:145,160,024-145,172,019	q24.3	4.7	0.1	5.1	4.5	11995	coding_sequence_variant	chr8:145,160,024-145,172,019
	Rare	C8G	CN Gain	chr9:139,837,568-139,848,043	q34.3	5.2	0.3	5	4.4	10475	transcript_amplification	chr9:139,834,225-139,843,150; chr9:139,837,568-139,848,043
	Rare	LCN12	CN Gain	chr9:139,837,568-139,848,043	q34.3	5.2	0.3	5	4.4	10475	transcript_amplification	chr9:139,837,568-139,848,043; chr9:139,848,043-139,856,495; chr9:139,843,150-139,850,454
	Rare	SLC34A3	CN Gain	chr9:140,127,440-140,128,612	q34.3	5.2	0.3	5	4.4	1172	coding_sequence_variant	chr9:140,127,440-140,128,612; chr9:140,130,717-140,132,136; chr9:140,124,977-140,127,440; chr9:140,128,612-140,130,717
	Rare	ELK3	CN Loss	chr12:96,585,596-96,591,095	q23.1	4.7	0.1	5.1	4.3	5499	5_prime_UTR_variant	chr12:96,585,596-96,591,095; chr12:96,591,095-96,593,613
	Rare	MEIS2	CN Loss	chr15:37,384,104-37,385,836	q14	4.7	0.1	5.1	4.3	1732	coding_sequence_variant	chr15:37,384,104-37,385,836; chr15:37,382,584-37,384,104; chr15:37,381,276-37,382,584
	Rare	NPW	CN Loss	chr16:2,068,752-2,077,576	p13.3	5.2	0.3	5	4.3	8824	transcript_ablation	chr16:2,068,752-2,077,576; chr16:2,067,402-2,096,603
	Rare	PRKCA	CN Loss	chr17:64,302,998-64,304,148	q24.2	4.7	0.1	5.1	4.3	1150	intron_variant	chr17:64,302,998-64,304,148; chr17:64,304,148-64,305,314; chr17:64,665,789-64,681,603
	Rare	SLC9A3R2	CN Loss	chr16:2,068,752-2,077,576	p13.3	5.2	0.3	5	4.3	8824	transcript_ablation	chr16:2,068,752-2,077,576; chr16:2,067,402-2,096,603; chr16:2,077,576-2,079,849; chr16:2,079,849-2,087,042; chr16:2,087,042-2,095,580
	Rare	SOCS6	CN Loss	chr18:67,954,842-67,960,391	q22.2	4.7	0.1	5.1	4.3	5549	5_prime_UTR_variant	chr18:67,954,842-67,960,391; chr18:67,960,391-67,962,688; chr18:67,962,688-67,964,082
	Rare	C8orf82	CN Gain	chr8:145,750,798-145,752,742	q24.3	6.3	0.7	4.7	4.1	1944	coding_sequence_variant	chr8:145,752,742-145,755,261; chr8:145,750,798-145,752,742
	Rare	AP5B1	CN Gain	chr11:65,545,291-65,558,076	q13.1	3.6	0	4.6	4	12785	coding_sequence_variant	chr11:65,543,445-65,545,291; chr11:65,545,291-65,558,076
	Rare	APRT	CN Gain	chr16:88,870,851-88,884,071	q24.3	3.6	0	4.6	4	13220	coding_sequence_variant	chr16:88,870,851-88,884,071
	Rare	ATP5I	CN Gain	chr4:657,708-666,738	p16.3	3.6	0	4.6	4	9030	coding_sequence_variant	chr4:666,738-668,556; chr4:657,708-666,738
	Rare	BCL9L	CN Gain	chr11:118,764,424-118,774,989	q23.3	3.6	0	4.6	4	10565	coding_sequence_variant	chr11:118,764,424-118,774,989
	Rare	BOP1	CN Gain	chr8:145,503,025-145,504,938	q24.3	3.6	0	4.6	4	1913	intron_variant	chr8:145,503,025-145,504,938; chr8:145,504,938-145,510,572; chr8:145,510,572-145,531,467
	Rare	BRD3	CN Gain	chr9:136,918,339-136,925,346	q34.2	3.6	0	4.6	4	7007	coding_sequence_variant	chr9:136,913,638-136,918,339; chr9:136,925,346-136,927,621; chr9:136,927,621-136,929,313; chr9:136,912,321-136,913,638; chr9:136,918,339-136,925,346
	Rare	C20orf166-AS1	CN Gain	chr20:61,142,623-61,162,850	q13.33	3.6	0	4.6	4	20227	transcript_amplification	chr20:61,089,387-61,142,623; chr20:61,142,623-61,162,850
	Rare	CAPN15	CN Gain	chr16:574,523-589,988	p13.3	3.6	0	4.6	4	15465	mature_miRNA_variant	chr16:595,640-597,986; chr16:597,986-600,749; chr16:589,988-593,288; chr16:593,288-595,640; chr16:574,523-582,233; chr16:574,523-589,988; chr16:582,233-585,469
	Rare	CARNS1	CN Gain	chr11:67,181,887-67,191,691	q13.2	3.6	0	4.6	4	9804	coding_sequence_variant	chr11:67,181,887-67,191,691; chr11:67,191,691-67,198,244
	Rare	CDT1	CN Gain	chr16:88,870,851-88,884,071	q24.3	3.6	0	4.6	4	13220	coding_sequence_variant	chr16:88,869,028-88,870,851; chr16:88,864,413-88,875,250; chr16:88,870,851-88,884,071
	Rare	CRIP2	CN Gain	chr14:105,913,394-105,939,944	q32.33	3.6	0	4.6	4	26550	coding_sequence_variant	chr14:105,939,944-105,944,851; chr14:105,944,851-105,965,856; chr14:105,913,394-105,939,944
	Rare	CTNNBIP1	CN Gain	chr1:9,905,794-9,913,479	p36.22	3.6	0	4.6	4	7685	coding_sequence_variant	chr1:9,905,794-9,913,479
	Rare	CXCR5	CN Gain	chr11:118,764,424-118,774,989	q23.3	3.6	0	4.6	4	10565	coding_sequence_variant	chr11:118,764,424-118,774,989
	Rare	CYP2W1	CN Gain	chr7:1,021,281-1,029,286	p22.3	3.6	0	4.6	4	8005	transcript_amplification	chr7:1,021,281-1,029,286
	Rare	DNAJC4	CN Gain	chr11:63,993,370-63,998,131	q13.1	3.6	0	4.6	4	4761	transcript_amplification	chr11:63,998,131-64,006,883; chr11:63,993,370-63,998,131
	Rare	GALNS	CN Gain	chr16:88,870,851-88,884,071	q24.3	3.6	0	4.6	4	13220	coding_sequence_variant	chr16:88,870,851-88,884,071; chr16:88,885,069-88,889,204; chr16:88,889,204-88,892,252; chr16:88,892,252-88,899,511; chr16:88,901,264-88,909,565
	Rare	GFER	CN Gain	chr16:2,035,469-2,037,805	p13.3	3.6	0	4.6	4	2336	coding_sequence_variant	chr16:2,035,469-2,037,805; chr16:2,035,098-2,037,805; chr16:2,031,599-2,035,098; chr16:2,031,488-2,035,098
	Rare	IFT140	CN Gain	chr16:1,578,746-1,583,388	p13.3	3.6	0	4.6	4	4642	5_prime_UTR_variant	chr16:1,642,592-1,646,915; chr16:1,554,157-1,561,615; chr16:1,578,746-1,583,388; chr16:1,561,615-1,578,746; chr16:1,583,388-1,590,028; chr16:1,590,201-1,591,525
	Rare	IQSEC1	CN Gain	chr3:12,944,185-12,958,683	p25.2	3.6	0	4.6	4	14498	coding_sequence_variant	chr3:12,944,185-12,958,683; chr3:12,958,683-12,962,675; chr3:12,962,675-12,969,132; chr3:12,969,132-12,980,115
	Rare	LINC00235	CN Gain	chr16:574,523-589,988	p13.3	3.6	0	4.6	4	15465	mature_miRNA_variant	chr16:574,523-582,233; chr16:574,523-589,988
	Rare	LOC100130548	CN Gain	chr9:136,918,339-136,925,346	q34.2	3.6	0	4.6	4	7007	coding_sequence_variant	chr9:136,918,339-136,925,346
	Rare	LOC100505938	CN Gain	chr7:8,321,454-8,328,387	p21.3	3.6	0	4.6	4	6933	intron_variant	chr7:8,321,454-8,328,387; chr7:8,328,387-8,330,911
	Rare	MIR1-1	CN Gain	chr20:61,142,623-61,162,850	q13.33	3.6	0	4.6	4	20227	transcript_amplification	chr20:61,142,623-61,162,850
	Rare	MIR1-1HG	CN Gain	chr20:61,142,623-61,162,850	q13.33	3.6	0	4.6	4	20227	transcript_amplification	chr20:61,142,623-61,162,850; chr20:61,162,850-61,170,154
	Rare	MIR1234	CN Gain	chr11:65,545,291-65,558,076	q13.1	3.6	0	4.6	4	12785	coding_sequence_variant	chr11:65,545,291-65,558,076
	Rare	MIR133A2	CN Gain	chr20:61,142,623-61,162,850	q13.33	3.6	0	4.6	4	20227	transcript_amplification	chr20:61,142,623-61,162,850
	Rare	MIR5587	CN Gain	chr16:574,523-589,988	p13.3	3.6	0	4.6	4	15465	mature_miRNA_variant	chr16:574,523-589,988; chr16:582,233-585,469
	Rare	MIR6851	CN Gain	chr9:33,461,770-33,470,705	p13.3	3.6	0	4.6	4	8935	coding_sequence_variant	chr9:33,461,770-33,470,705
	Rare	MROH5	CN Gain	chr8:142,452,370-142,453,406	q24.3	3.6	0	4.6	4	1036	intron_variant	chr8:142,452,370-142,453,406; chr8:142,447,074-142,452,370; chr8:142,453,406-142,458,684; chr8:142,447,104-142,450,173; chr8:142,430,770-142,447,074
	Rare	MTA1	CN Gain	chr14:105,913,394-105,939,944	q32.33	3.6	0	4.6	4	26550	coding_sequence_variant	chr14:105,883,526-105,906,100; chr14:105,910,774-105,913,394; chr14:105,906,100-105,910,774; chr14:105,913,394-105,939,944
	Rare	MTSS1L	CN Gain	chr16:70,714,123-70,721,885	q22.1	3.6	0	4.6	4	7762	coding_sequence_variant	chr16:70,711,067-70,713,596; chr16:70,709,853-70,711,067; chr16:70,711,067-70,713,596; chr16:70,714,123-70,721,885; chr16:70,714,123-70,723,753
	Rare	MYO1G	CN Gain	chr7:45,003,210-45,010,097	p13	3.6	0	4.6	4	6887	coding_sequence_variant	chr7:45,003,210-45,010,097; chr7:45,010,097-45,016,486; chr7:45,002,167-45,003,210; chr7:45,016,486-45,017,598
	Rare	NOL6	CN Gain	chr9:33,461,770-33,470,705	p13.3	3.6	0	4.6	4	8935	coding_sequence_variant	chr9:33,459,473-33,461,770; chr9:33,461,770-33,470,705
	Rare	NUDT22	CN Gain	chr11:63,993,370-63,998,131	q13.1	3.6	0	4.6	4	4761	transcript_amplification	chr11:63,993,370-63,998,131
	Rare	OVOL1	CN Gain	chr11:65,545,291-65,558,076	q13.1	3.6	0	4.6	4	12785	coding_sequence_variant	chr11:65,545,291-65,558,076; chr11:65,560,811-65,564,079; chr11:65,558,076-65,560,811
	Rare	OVOL1-AS1	CN Gain	chr11:65,545,291-65,558,076	q13.1	3.6	0	4.6	4	12785	coding_sequence_variant	chr11:65,545,291-65,558,076; chr11:65,558,076-65,560,811
	Rare	PDE6B	CN Gain	chr4:657,708-666,738	p16.3	3.6	0	4.6	4	9030	coding_sequence_variant	chr4:655,111-657,708; chr4:643,557-655,111; chr4:657,708-666,738
	Rare	PGGHG	CN Gain	chr11:291,208-296,103	p15.5	3.6	0	4.6	4	4895	coding_sequence_variant	chr11:291,208-296,103; chr11:289,981-291,208; chr11:288,106-289,981
	Rare	PKD2L1	CN Gain	chr10:102,072,720-102,077,291	q24.31	3.6	0	4.6	4	4571	intron_variant	chr10:102,072,720-102,077,291; chr10:102,070,571-102,072,720; chr10:102,069,510-102,070,571; chr10:102,077,291-102,078,756
	Rare	PMPCA	CN Gain	chr9:139,308,489-139,312,276	q34.3	3.6	0	4.6	4	3787	coding_sequence_variant	chr9:139,308,489-139,312,276; chr9:139,305,439-139,308,489; chr9:139,312,276-139,314,635; chr9:139,314,635-139,327,168; chr9:139,301,884-139,305,439
	Rare	TMEM204	CN Gain	chr16:1,578,746-1,583,388	p13.3	3.6	0	4.6	4	4642	5_prime_UTR_variant	chr16:1,578,746-1,583,388; chr16:1,561,615-1,578,746; chr16:1,583,388-1,590,028; chr16:1,590,201-1,591,525
	Rare	TRPT1	CN Gain	chr11:63,993,370-63,998,131	q13.1	3.6	0	4.6	4	4761	transcript_amplification	chr11:63,989,385-63,993,370; chr11:63,993,370-63,998,131
	Rare	USP19	CN Gain	chr3:49,145,611-49,155,593	p21.31	3.6	0	4.6	4	9982	coding_sequence_variant	chr3:49,137,746-49,145,611; chr3:49,145,611-49,155,593; chr3:49,155,593-49,164,489
	Rare	VAC14	CN Gain	chr16:70,714,123-70,721,885	q22.1	3.6	0	4.6	4	7762	coding_sequence_variant	chr16:70,714,123-70,721,885; chr16:70,714,123-70,723,753; chr16:70,727,234-70,733,550; chr16:70,721,885-70,727,234; chr16:70,733,550-70,739,157; chr16:70,740,136-70,741,854; chr16:70,723,753-70,727,513; chr16:70,727,513-70,729,334
	Rare	ARHGEF10	CN Loss	chr8:1,790,563-1,792,380	p23.3	3.6	0	4.6	3.9	1817	coding_sequence_variant	*chr8:1,787,637-1,792,410; chr8:1,790,563-1,792,380; chr8:1,787,608-1,790,563; chr8:1,792,380-1,793,632; chr8:1,772,176-1,774,500; chr8:1,784,177-1,787,608; chr8:1,793,632-1,795,044; chr8:1,766,467-1,772,176; chr8:1,774,500-1,784,177; chr8:1,795,044-1,801,083
	Rare	ARID3A	CN Loss	chr19:939,034-943,138	p13.3	3.6	0	4.6	3.9	4104	intron_variant	chr19:939,034-943,138; chr19:927,238-936,842; chr19:925,709-927,238; chr19:936,842-939,034; chr19:943,138-944,503; chr19:944,503-946,432; chr19:933,011-945,567; chr19:946,432-950,406
	Rare	ATP11A	CN Loss	chr13:113,379,388-113,380,512	q34	3.6	0	4.6	3.9	1124	intron_variant	chr13:113,379,388-113,380,512; chr13:113,372,975-113,379,388; chr13:113,369,503-113,372,975; chr13:113,367,338-113,369,503
	Rare	BAIAP2	CN Loss	chr17:79,071,310-79,080,522	q25.3	3.6	0	4.6	3.9	9212	stop_lost	chr17:79,071,310-79,080,522; chr17:79,080,522-79,082,943; chr17:79,070,275-79,071,310; chr17:79,082,943-79,088,916; chr17:79,076,895-79,078,792; chr17:79,025,659-79,031,761; chr17:79,049,497-79,070,275; chr17:79,078,792-79,082,943; chr17:79,073,493-79,076,895; chr17:79,071,310-79,073,273; chr17:79,008,614-79,013,380; chr17:79,038,272-79,054,607; chr17:79,019,314-79,025,659; chr17:79,031,761-79,04…
	Rare	BCL11B	CN Loss	chr14:99,724,401-99,730,234	q32.2	3.6	0	4.6	3.9	5833	non_coding_transcript_exon_variant	chr14:99,724,401-99,730,234; chr14:99,718,221-99,724,401; chr14:99,716,795-99,718,221; chr14:99,634,138-99,636,562; chr14:99,662,593-99,670,387; chr14:99,704,718-99,716,795; chr14:99,661,392-99,662,593; chr14:99,703,388-99,704,718
	Rare	BTNL8	CN Gain	chr5:180,341,760-180,373,705	q35.3	4.2	0.1	4.5	3.9	31945	non_coding_transcript_exon_variant	chr5:180,341,760-180,373,705
	Rare	C7orf50	CN Gain	chr7:1,044,093-1,052,890	p22.3	4.2	0.1	4.5	3.9	8797	coding_sequence_variant	chr7:1,044,093-1,052,890; chr7:1,053,839-1,056,216; chr7:1,073,211-1,076,572; chr7:1,057,452-1,073,211
	Rare	CDH2	CN Loss	chr18:25,702,853-25,706,925	q12.1	3.6	0	4.6	3.9	4072	intron_variant	chr18:25,702,853-25,706,925; chr18:25,706,925-25,708,173; chr18:25,749,343-25,750,554; chr18:25,680,793-25,682,379; chr18:25,688,286-25,689,539; chr18:25,690,304-25,691,340; chr18:25,692,577-25,702,853; chr18:25,747,232-25,749,343; chr18:25,676,509-25,680,793; chr18:25,682,379-25,688,286; chr18:25,691,340-25,692,577; chr18:25,708,173-25,710,764; chr18:25,672,947-25,676,509; chr18:25,746,217-25,74…
	Rare	CELF4	CN Loss	chr18:34,985,553-34,994,569	q12.2	3.6	0	4.6	3.9	9016	intron_variant	chr18:34,985,553-34,994,569; chr18:35,085,384-35,094,448; chr18:35,094,448-35,096,368; chr18:34,982,682-34,985,553; chr18:35,096,368-35,098,318; chr18:35,140,839-35,146,506; chr18:34,886,626-34,901,656; chr18:34,912,874-34,922,296; chr18:34,978,624-34,982,682; chr18:35,079,576-35,085,384; chr18:35,139,716-35,140,839; chr18:34,828,985-34,836,789; chr18:34,880,735-34,886,626; chr18:34,901,656-34,91…
	Rare	CPSF1	CN Gain	chr8:145,634,225-145,636,070	q24.3	4.2	0.1	4.5	3.9	1845	coding_sequence_variant	chr8:145,634,225-145,636,070
	Rare	CPXM2	CN Loss	chr10:125,639,056-125,642,816	q26.13	3.6	0	4.6	3.9	3760	coding_sequence_variant	chr10:125,639,056-125,642,816; chr10:125,642,816-125,644,564; chr10:125,637,832-125,639,056; chr10:125,636,715-125,637,832; chr10:125,644,564-125,651,277
	Rare	CPZ	CN Gain	chr4:8,593,884-8,606,175	p16.1	4.2	0.1	4.5	3.9	12291	coding_sequence_variant	chr4:8,593,884-8,606,175; chr4:8,606,175-8,607,194; chr4:8,607,194-8,617,890
	Rare	CRTC1	CN Loss	chr19:18,832,551-18,838,083	p13.11	3.6	0	4.6	3.9	5532	intron_variant	chr19:18,832,551-18,838,083; chr19:18,838,083-18,839,876; chr19:18,839,876-18,841,326; chr19:18,841,326-18,842,710; chr19:18,879,589-18,891,857
	Rare	DACH1	CN Loss	chr13:72,338,103-72,344,585	q21.33	3.6	0	4.6	3.9	6482	intron_variant	chr13:72,338,103-72,344,585; chr13:72,356,092-72,368,282; chr13:72,333,572-72,338,103; chr13:72,344,585-72,345,804; chr13:72,347,153-72,356,092; chr13:72,368,282-72,371,233; chr13:72,345,804-72,347,153; chr13:72,327,813-72,332,729; chr13:72,371,233-72,372,403; chr13:72,372,403-72,373,764; chr13:72,436,416-72,437,759
	Rare	DAGLA	CN Gain	chr11:61,509,575-61,514,216	q12.2	4.2	0.1	4.5	3.9	4641	coding_sequence_variant	chr11:61,509,575-61,514,216; chr11:61,505,208-61,509,575; chr11:61,514,216-61,516,473; chr11:61,463,973-61,468,254; chr11:61,458,317-61,463,973; chr11:61,469,242-61,482,014; chr11:61,485,596-61,496,674
	Rare	DPYSL4	CN Gain	chr10:134,007,374-134,009,538	q26.3	4.2	0.1	4.5	3.9	2164	coding_sequence_variant	chr10:134,007,374-134,009,538; chr10:134,009,567-134,018,508; chr10:134,018,508-134,019,912
	Rare	EDF1	CN Gain	chr9:139,756,138-139,757,458	q34.3	4.2	0.1	4.5	3.9	1320	coding_sequence_variant	chr9:139,756,138-139,757,458; chr9:139,757,488-139,766,585
	Rare	FAM19A2	CN Loss	chr12:62,479,609-62,482,014	q14.1	3.6	0	4.6	3.9	2405	intron_variant	chr12:62,479,609-62,482,014; chr12:62,477,258-62,479,609; chr12:62,482,014-62,486,304; chr12:62,471,052-62,477,258; chr12:62,486,304-62,487,459; chr12:62,452,878-62,458,664; chr12:62,468,881-62,471,052
	Rare	FMNL2	CN Loss	chr2:153,477,547-153,482,289	q23.3	3.6	0	4.6	3.9	4742	coding_sequence_variant	chr2:153,477,547-153,482,289; chr2:153,476,310-153,477,547; chr2:153,483,279-153,485,308
	Rare	GPSM1	CN Gain	chr9:139,233,459-139,239,693	q34.3	5.2	0.4	4.5	3.9	6234	coding_sequence_variant	chr9:139,220,515-139,223,612; *chr9:139,241,536-139,243,207; *chr9:139,251,449-139,255,831; *chr9:139,249,895-139,251,449; *chr9:139,246,375-139,249,895; *chr9:139,243,207-139,246,346; chr9:139,233,459-139,239,693; chr9:139,228,144-139,233,459; chr9:139,224,311-139,225,444; chr9:139,225,444-139,228,144
	Rare	GRIK2	CN Loss	chr6:101,933,208-101,934,484	q16.3	3.6	0	4.6	3.9	1276	intron_variant	chr6:101,933,208-101,934,484; chr6:101,931,741-101,933,208
	Rare	IDUA	CN Gain	chr4:996,138-1,001,704	p16.3	4.2	0.1	4.5	3.9	5566	coding_sequence_variant	chr4:996,138-1,001,704; chr4:994,982-996,138; chr4:993,260-994,982; chr4:988,200-1,007,317; chr4:984,464-993,260; chr4:980,893-981,902; chr4:981,902-984,464
	Rare	KBTBD11	CN Loss	chr8:1,944,778-1,953,616	p23.3	3.6	0	4.6	3.9	8838	stop_lost	chr8:1,944,778-1,953,616; chr8:1,953,616-1,956,037; chr8:1,943,074-1,944,778
	Rare	LINC00343	CN Loss	chr13:106,373,992-106,377,696	q33.2	3.6	0	4.6	3.9	3704	intron_variant	chr13:106,373,992-106,377,696; chr13:106,369,609-106,373,992; chr13:106,367,543-106,369,609
	Rare	LINC00351	CN Loss	chr13:85,937,575-85,939,133	q31.1	3.6	0	4.6	3.9	1558	non_coding_transcript_exon_variant	chr13:85,937,575-85,939,133; chr13:85,939,133-85,943,310; chr13:85,943,310-85,948,574; chr13:85,983,314-85,999,655
	Rare	LINC00559	CN Loss	chr13:90,717,970-90,725,780	q31.3	3.6	0	4.6	3.9	7810	non_coding_transcript_exon_variant	chr13:90,717,970-90,725,780
	Rare	LINC00871	CN Loss	chr14:46,727,810-46,741,736	q21.2	3.6	0	4.6	3.9	13926	intron_variant	chr14:46,727,810-46,741,736; chr14:46,741,736-46,744,128; chr14:46,748,371-46,749,612; chr14:46,725,821-46,727,810; chr14:46,745,535-46,748,371; chr14:46,957,901-46,962,282
	Rare	LOC101927286	CN Loss	chr15:98,046,861-98,054,067	q26.2	3.6	0	4.6	3.9	7206	downstream_gene_variant	chr15:98,046,861-98,054,067; chr15:98,041,779-98,046,861
	Rare	LRP3	CN Loss	chr19:33,685,529-33,688,705	q13.11	3.6	0	4.6	3.9	3176	coding_sequence_variant	chr19:33,685,529-33,688,705
	Rare	MAD1L1	CN Gain	chr7:1,894,695-1,901,227	p22.3	4.2	0.1	4.5	3.9	6532	intron_variant	chr7:1,894,695-1,901,227; chr7:1,890,103-1,894,695; chr7:1,901,227-1,906,564; chr7:1,886,906-1,890,103; chr7:2,194,953-2,205,024; chr7:1,883,481-1,886,906
	Rare	MIR3683	CN Gain	chr7:7,098,760-7,111,149	p22.1	4.2	0.1	4.5	3.9	12389	transcript_amplification	chr7:7,098,760-7,111,149
	Rare	MIR4692	CN Gain	chr11:72,490,465-72,496,443	q13.4	4.2	0.1	4.5	3.9	5978	coding_sequence_variant	chr11:72,490,465-72,496,443
	Rare	MYHAS	CN Loss	chr17:10,486,644-10,494,580	p13.1	3.6	0	4.6	3.9	7936	non_coding_transcript_exon_variant	chr17:10,486,644-10,494,580; chr17:10,494,580-10,495,782
	Rare	OSBP2	CN Loss	chr22:31,088,322-31,096,140	q12.2	3.6	0	4.6	3.9	7818	coding_sequence_variant	chr22:31,088,322-31,096,140; chr22:31,096,140-31,097,265; chr22:31,097,265-31,098,321
	Rare	PHF10	CN Loss	chr6:170,122,011-170,128,332	q27	3.6	0	4.6	3.9	6321	coding_sequence_variant	chr6:170,122,011-170,128,332; chr6:170,120,874-170,122,011
	Rare	PLCB1	CN Loss	chr20:8,808,019-8,816,658	p12.3	3.6	0	4.6	3.9	8639	non_coding_transcript_exon_variant	chr20:8,808,019-8,816,658; chr20:8,806,640-8,808,019; chr20:8,795,766-8,796,900; chr20:8,805,604-8,806,640; chr20:8,184,155-8,189,224; chr20:8,787,192-8,790,499; chr20:8,796,900-8,805,604; chr20:8,685,166-8,698,583; chr20:8,178,096-8,184,155; chr20:8,189,224-8,198,363; chr20:8,218,111-8,227,357; chr20:8,233,859-8,234,887; chr20:8,505,983-8,512,674; chr20:8,704,126-8,705,324; chr20:8,754,699-8,767…
	Rare	PLCB4	CN Loss	chr20:9,284,660-9,292,431	p12.2	3.6	0	4.6	3.9	7771	coding_sequence_variant	chr20:9,284,660-9,292,431; chr20:9,292,431-9,298,848; chr20:9,319,413-9,323,775; chr20:9,313,882-9,319,413; chr20:9,323,775-9,324,912; chr20:9,272,296-9,284,660; chr20:9,298,848-9,299,966; chr20:9,312,721-9,313,882; chr20:9,179,641-9,180,779; chr20:9,299,966-9,301,026; chr20:9,310,299-9,312,721; chr20:9,364,883-9,374,598
	Rare	PLEC	CN Gain	chr8:144,990,815-144,992,265	q24.3	5.2	0.4	4.5	3.9	1450	coding_sequence_variant	*chr8:144,993,166-144,998,189; *chr8:144,998,189-145,001,659; *chr8:145,001,659-145,002,793; *chr8:145,002,793-145,004,935; *chr8:145,004,935-145,009,468; *chr8:145,009,468-145,010,736; chr8:144,990,815-144,992,265; chr8:144,986,606-144,989,790; chr8:144,989,790-144,990,815; chr8:145,044,273-145,053,115
	Rare	PTP4A3	CN Gain	chr8:142,430,770-142,447,074	q24.3	4.2	0.1	4.5	3.9	16304	transcript_amplification	chr8:142,430,770-142,447,074
	Rare	RALGAPA2	CN Loss	chr20:20,619,476-20,625,196	p11.23	3.6	0	4.6	3.9	5720	coding_sequence_variant	chr20:20,619,476-20,625,196; chr20:20,615,404-20,619,476; chr20:20,606,178-20,615,404
	Rare	RIT2	CN Loss	chr18:40,687,617-40,689,627	q12.3	3.6	0	4.6	3.9	2010	intron_variant	chr18:40,687,617-40,689,627; chr18:40,683,092-40,687,617; chr18:40,689,627-40,695,623; chr18:40,695,623-40,697,778; chr18:40,647,493-40,653,283; chr18:40,653,283-40,656,774; chr18:40,678,561-40,683,092
	Rare	RPSAP58	CN Loss	chr19:23,951,493-23,978,613	p12	3.6	0	4.6	3.9	27120	non_coding_transcript_exon_variant	chr19:23,951,493-23,978,613
	Rare	SHARPIN	CN Gain	chr8:145,158,400-145,160,024	q24.3	4.2	0.1	4.5	3.9	1624	coding_sequence_variant	chr8:145,151,478-145,157,182; chr8:145,157,182-145,158,400; chr8:145,158,400-145,160,024
	Rare	SPPL2B	CN Loss	chr19:2,331,882-2,333,061	p13.3	3.6	0	4.6	3.9	1179	intron_variant	chr19:2,326,095-2,330,556; chr19:2,331,882-2,333,061; chr19:2,330,556-2,331,882
	Rare	SSU72	CN Gain	chr1:1,473,862-1,477,287	p36.33	4.2	0.1	4.5	3.9	3425	coding_sequence_variant	chr1:1,481,056-1,484,974; chr1:1,477,287-1,479,845; chr1:1,484,974-1,488,512; chr1:1,479,845-1,481,056; chr1:1,488,512-1,489,745; chr1:1,489,745-1,491,250; chr1:1,473,862-1,477,287
	Rare	STARD10	CN Gain	chr11:72,490,465-72,496,443	q13.4	4.2	0.1	4.5	3.9	5978	coding_sequence_variant	chr11:72,487,842-72,490,465; chr11:72,496,443-72,497,977; chr11:72,490,465-72,496,443
	Rare	TCERG1L	CN Loss	chr10:132,909,209-132,912,693	q26.3	5.7	0.6	4.6	3.9	3484	intron_variant	chr10:132,909,209-132,912,693; chr10:132,913,716-132,914,964
	Rare	TMEM240	CN Gain	chr1:1,473,862-1,477,287	p36.33	4.2	0.1	4.5	3.9	3425	coding_sequence_variant	chr1:1,473,862-1,477,287
	Rare	TRAIP	CN Gain	chr3:49,867,126-49,893,167	p21.31	4.2	0.1	4.5	3.9	26041	coding_sequence_variant	chr3:49,867,126-49,893,167; chr3:49,893,167-49,895,374; chr3:49,850,453-49,866,202
	Rare	ZNF385D	CN Loss	chr3:21,671,692-21,680,276	p24.3	3.6	0	4.6	3.9	8584	intron_variant	chr3:21,671,692-21,680,276; chr3:21,669,950-21,671,692; chr3:21,680,276-21,688,217; chr3:21,665,234-21,669,950; chr3:21,663,335-21,665,234
	Rare	ZNF628	CN Loss	chr19:55,989,011-55,991,945	q13.42	3.6	0	4.6	3.9	2934	coding_sequence_variant	chr19:55,989,011-55,991,945; chr19:55,987,561-55,989,011; chr19:55,991,945-55,999,681
	Rare	ZNF704	CN Loss	chr8:81,783,065-81,788,448	q21.13	3.6	0	4.6	3.9	5383	5_prime_UTR_variant	chr8:81,783,065-81,788,448; chr8:81,780,820-81,783,065
	Rare	ANAPC2	CN Gain	chr9:140,074,033-140,080,932	q34.3	4.7	0.3	4.4	3.8	6899	coding_sequence_variant	chr9:140,074,033-140,080,932; chr9:140,070,771-140,074,033; chr9:140,066,689-140,070,771; chr9:140,081,916-140,083,338
	Rare	ISG15	CN Gain	chr1:948,696-949,696	p36.33	4.7	0.3	4.4	3.8	1000	coding_sequence_variant	chr1:948,696-949,696; chr1:949,696-952,731
	Rare	RECQL4	CN Gain	chr8:145,741,673-145,746,626	q24.3	4.7	0.3	4.4	3.8	4953	coding_sequence_variant	chr8:145,731,646-145,738,789; chr8:145,740,302-145,741,673; chr8:145,738,789-145,740,302; chr8:145,741,673-145,746,626
	Rare	TPSG1	CN Loss	chr16:1,272,395-1,274,195	p13.3	5.2	0.4	4.5	3.8	1800	coding_sequence_variant	chr16:1,272,395-1,274,195
	Rare	APCDD1	CN Loss	chr18:10,451,159-10,457,198	p11.22	4.2	0.1	4.5	3.7	6039	coding_sequence_variant	chr18:10,451,159-10,457,198; chr18:10,457,198-10,458,370; chr18:10,458,370-10,459,493
	Rare	CAND1	CN Loss	chr12:67,669,262-67,673,698	q14.3	4.2	0.1	4.5	3.7	4436	intron_variant	chr12:67,669,262-67,673,698; chr12:67,673,698-67,679,110
	Rare	CDH19	CN Loss	chr18:64,207,681-64,208,932	q22.1	4.2	0.1	4.5	3.7	1251	intron_variant	chr18:64,207,681-64,208,932; chr18:64,212,072-64,217,752; chr18:64,208,932-64,210,836; chr18:64,210,836-64,212,072; chr18:64,217,752-64,222,358
	Rare	CNTNAP2	CN Loss	chr7:146,091,842-146,095,080	q35	4.2	0.1	4.5	3.7	3238	intron_variant	chr7:146,091,842-146,095,080; chr7:146,089,815-146,091,842; chr7:145,976,794-145,977,800; chr7:147,279,430-147,285,273; chr7:145,977,800-145,980,133; chr7:145,986,858-145,988,053
	Rare	FAM217B	CN Loss	chr20:58,508,737-58,511,946	q13.33	4.2	0.1	4.5	3.7	3209	5_prime_UTR_variant	chr20:58,508,737-58,511,946; chr20:58,511,946-58,513,622; chr20:58,513,622-58,516,475
	Rare	HAGHL	CN Loss	chr16:775,724-777,123	p13.3	4.2	0.1	4.5	3.7	1399	coding_sequence_variant	chr16:775,724-777,123; chr16:777,123-780,053; chr16:779,238-781,131
	Rare	HKR1	CN Loss	chr19:37,842,105-37,848,756	q13.12	4.2	0.1	4.5	3.7	6651	intron_variant	chr19:37,842,105-37,848,756; chr19:37,837,070-37,842,105
	Rare	IPO8	CN Loss	chr12:30,848,190-30,852,458	p11.21	4.2	0.1	4.5	3.7	4268	coding_sequence_variant	chr12:30,848,190-30,852,458; chr12:30,846,826-30,848,190
	Rare	LARGE1	CN Loss	chr22:33,756,399-33,760,222	q12.3	4.2	0.1	4.5	3.7	3823	intron_variant	chr22:33,756,399-33,760,222; chr22:33,760,222-33,761,726; chr22:33,754,203-33,756,399; chr22:34,309,364-34,321,004
	Rare	LOC643542	CN Loss	chr18:65,183,307-65,188,329	q22.1	4.2	0.1	4.5	3.7	5022	5_prime_UTR_variant	chr18:65,183,307-65,188,329; chr18:65,188,329-65,193,335; chr18:65,193,335-65,195,127; chr18:65,195,127-65,198,678; chr18:65,198,678-65,201,014; chr18:65,296,035-65,314,436; chr18:65,347,584-65,354,031
	Rare	NTHL1	CN Loss	chr16:2,087,042-2,095,580	p13.3	4.2	0.1	4.5	3.7	8538	stop_lost	chr16:2,067,402-2,096,603; chr16:2,097,164-2,102,246; chr16:2,096,603-2,125,163; chr16:2,087,042-2,095,580
	Rare	PCNX1	CN Loss	chr14:71,379,450-71,380,632	q24.2	4.2	0.1	4.5	3.7	1182	intron_variant	chr14:71,379,450-71,380,632; chr14:71,380,632-71,381,977
	Rare	PPP1R3D	CN Loss	chr20:58,508,737-58,511,946	q13.33	4.2	0.1	4.5	3.7	3209	5_prime_UTR_variant	chr20:58,508,737-58,511,946; chr20:58,511,946-58,513,622; chr20:58,513,622-58,516,475
	Rare	SIGLEC5	CN Loss	chr19:52,131,028-52,132,287	q13.41	4.7	0.3	4.4	3.7	1259	coding_sequence_variant	chr19:52,131,028-52,132,287; chr19:52,129,794-52,130,944; chr19:52,128,347-52,129,794
	Rare	SLX4IP	CN Loss	chr20:10,439,285-10,446,292	p12.2	4.2	0.1	4.5	3.7	7007	intron_variant	chr20:10,439,285-10,446,292; chr20:10,426,127-10,439,285; chr20:10,446,292-10,459,074; chr20:10,424,424-10,426,127
	Rare	SYNGR3	CN Loss	chr16:2,037,805-2,040,059	p13.3	4.2	0.1	4.5	3.7	2254	coding_sequence_variant	chr16:2,037,805-2,040,059
	Rare	TMEM259	CN Loss	chr19:1,010,872-1,012,166	p13.3	4.7	0.3	4.4	3.7	1294	stop_lost	chr19:1,010,872-1,012,166; chr19:1,012,166-1,013,193; chr19:1,013,193-1,015,787; chr19:1,017,692-1,019,888; chr19:1,019,888-1,022,218
	Rare	LINC00842	CN Loss	chr10:47,147,500-47,149,384	q11.22	6.3	0.9	4.3	3.6	1884	intron_variant	*chr10:47,145,550-47,147,500; *chr10:47,143,024-47,144,311; *chr10:47,144,340-47,145,550; *chr10:47,113,101-47,120,144; *chr10:47,111,895-47,113,101; *chr10:47,141,653-47,143,024; *chr10:47,106,614-47,111,895; *chr10:47,102,829-47,106,614; *chr10:47,100,722-47,102,829; chr10:47,147,500-47,149,384; *chr10:47,081,693-47,100,722
	Rare	MRGPRG	CN Loss	chr11:3,238,122-3,243,218	p15.4	6.3	0.9	4.3	3.6	5096	transcript_ablation	chr11:3,238,122-3,243,218
	Rare	MRGPRG-AS1	CN Loss	chr11:3,238,122-3,243,218	p15.4	6.3	0.9	4.3	3.6	5096	transcript_ablation	chr11:3,238,122-3,243,218; chr11:3,243,248-3,247,093
	Rare	APC2	CN Gain	chr19:1,468,445-1,470,742	p13.3	5.2	0.6	4	3.5	2297	coding_sequence_variant	chr19:1,468,445-1,470,742; chr19:1,470,772-1,472,097; chr19:1,464,095-1,468,445
	Rare	ALKBH4	CN Gain	chr7:102,086,468-102,100,624	q22.1	3.1	0	4	3.4	14156	coding_sequence_variant	chr7:102,100,624-102,101,639; chr7:102,101,639-102,113,334; chr7:102,086,468-102,100,624
	Rare	ARHGEF4	CN Gain	chr2:131,794,065-131,798,346	q21.1	3.1	0	4	3.4	4281	coding_sequence_variant	chr2:131,794,065-131,798,346; chr2:131,789,462-131,794,065; chr2:131,798,346-131,804,513
	Rare	ASPSCR1	CN Gain	chr17:79,965,375-79,984,697	q25.3	3.1	0	4	3.4	19322	coding_sequence_variant	chr17:79,964,082-79,965,375; chr17:79,962,755-79,964,082; chr17:79,956,702-79,962,755; chr17:79,965,375-79,984,697
	Rare	AURKAIP1	CN Gain	chr1:1,297,043-1,318,541	p36.33	3.1	0	4	3.4	21498	coding_sequence_variant	chr1:1,297,043-1,318,541
	Rare	C10orf11	CN Gain	chr10:78,252,165-78,262,409	q22.3	3.1	0	4	3.4	10244	intron_variant	chr10:78,252,165-78,262,409
	Rare	CENPX	CN Gain	chr17:79,965,375-79,984,697	q25.3	3.1	0	4	3.4	19322	coding_sequence_variant	chr17:79,965,375-79,984,697
	Rare	DNAJB12	CN Gain	chr10:74,084,906-74,097,008	q22.1	3.1	0	4	3.4	12102	coding_sequence_variant	chr10:74,084,906-74,097,008; chr10:74,097,008-74,109,077
	Rare	DNASE1L2	CN Gain	chr16:2,286,664-2,289,037	p13.3	3.1	0	4	3.4	2373	coding_sequence_variant	chr16:2,286,664-2,289,037; chr16:2,279,249-2,286,664
	Rare	DRD4	CN Gain	chr11:635,475-641,221	p15.5	3.1	0	4	3.4	5746	transcript_amplification	chr11:635,475-641,221
	Rare	EBF3	CN Gain	chr10:131,761,657-131,768,071	q26.3	3.1	0	4	3.4	6414	coding_sequence_variant	chr10:131,761,657-131,768,071; chr10:131,757,161-131,761,657
	Rare	ENG	CN Gain	chr9:130,570,136-130,583,352	q34.11	3.1	0	4	3.4	13216	coding_sequence_variant	chr9:130,570,136-130,583,352; chr9:130,583,352-130,588,172
	Rare	EPPK1	CN Gain	chr8:144,942,544-144,943,762	q24.3	3.1	0	4	3.4	1218	coding_sequence_variant	chr8:144,942,544-144,943,762; chr8:144,943,762-144,955,387; chr8:144,941,444-144,942,544; chr8:144,925,650-144,941,444
	Rare	FAM129B	CN Gain	chr9:130,269,526-130,271,359	q33.3	3.1	0	4	3.4	1833	coding_sequence_variant	chr9:130,269,526-130,271,359; chr9:130,297,792-130,303,509; chr9:130,268,156-130,269,526; chr9:130,288,347-130,297,792; chr9:130,303,509-130,307,827; chr9:130,307,827-130,308,865; chr9:130,257,623-130,268,156
	Rare	FAM167A	CN Gain	chr8:11,306,252-11,316,923	p23.1	3.1	0	4	3.4	10671	intron_variant	chr8:11,306,252-11,316,923; chr8:11,316,923-11,319,949; chr8:11,319,949-11,322,204
	Rare	FERMT3	CN Gain	chr11:63,989,385-63,993,370	q13.1	3.1	0	4	3.4	3985	coding_sequence_variant	chr11:63,987,813-63,989,385; chr11:63,989,385-63,993,370
	Rare	FPGS	CN Gain	chr9:130,570,136-130,583,352	q34.11	3.1	0	4	3.4	13216	coding_sequence_variant	chr9:130,568,522-130,570,136; chr9:130,570,136-130,583,352
	Rare	FRMPD2	CN Gain	chr10:49,389,781-49,392,073	q11.22	3.1	0	4	3.4	2292	intron_variant	chr10:49,389,781-49,392,073
	Rare	INTS1	CN Gain	chr7:1,528,106-1,539,493	p22.3	3.1	0	4	3.4	11387	coding_sequence_variant	chr7:1,528,106-1,539,493; chr7:1,511,972-1,521,232; chr7:1,521,232-1,528,077; chr7:1,502,835-1,511,972; chr7:1,542,500-1,549,467; chr7:1,540,482-1,542,529; chr7:1,542,529-1,544,189; chr7:1,540,482-1,541,574
	Rare	KCNC4	CN Gain	chr1:110,768,332-110,775,783	p13.3	3.1	0	4	3.4	7451	coding_sequence_variant	chr1:110,768,332-110,775,783; chr1:110,775,783-110,778,335
	Rare	LAMB2	CN Gain	chr3:49,155,593-49,164,489	p21.31	3.1	0	4	3.4	8896	coding_sequence_variant	chr3:49,164,489-49,185,249; chr3:49,155,593-49,164,489
	Rare	LETM1	CN Gain	chr4:1,816,747-1,817,989	p16.3	3.1	0	4	3.4	1242	coding_sequence_variant	chr4:1,816,747-1,817,989; chr4:1,817,989-1,819,964
	Rare	LOC100506100	CN Gain	chr9:131,467,461-131,486,863	q34.11	3.1	0	4	3.4	19402	coding_sequence_variant	chr9:131,487,764-131,493,143; chr9:131,467,461-131,486,863
	Rare	LOC102723566	CN Gain	chr9:130,570,136-130,583,352	q34.11	3.1	0	4	3.4	13216	coding_sequence_variant	chr9:130,570,136-130,583,352; chr9:130,583,352-130,588,172
	Rare	LOC105369340	CN Gain	chr11:64,014,089-64,022,815	q13.1	3.1	0	4	3.4	8726	coding_sequence_variant	chr11:64,010,538-64,014,089; chr11:64,014,089-64,022,815
	Rare	LRRC45	CN Gain	chr17:79,965,375-79,984,697	q25.3	3.1	0	4	3.4	19322	coding_sequence_variant	chr17:79,965,375-79,984,697; chr17:79,984,697-79,985,897; chr17:79,985,897-80,005,318
	Rare	MIR4655	CN Gain	chr7:1,883,481-1,886,906	p22.3	3.1	0	4	3.4	3425	coding_sequence_variant	chr7:1,883,481-1,886,906
	Rare	MXRA8	CN Gain	chr1:1,297,043-1,318,541	p36.33	3.1	0	4	3.4	21498	coding_sequence_variant	chr1:1,295,926-1,297,043; chr1:1,297,043-1,318,541
	Rare	ORAI2	CN Gain	chr7:102,086,468-102,100,624	q22.1	3.1	0	4	3.4	14156	coding_sequence_variant	chr7:102,078,469-102,086,468; chr7:102,071,751-102,078,469; chr7:102,086,468-102,100,624
	Rare	PALLD	CN Gain	chr4:169,628,088-169,631,550	q32.3	3.1	0	4	3.4	3462	coding_sequence_variant	*chr4:169,628,118-169,632,356; *chr4:169,632,356-169,633,404; chr4:169,628,088-169,631,550; chr4:169,627,013-169,628,088; chr4:169,632,326-169,633,375; chr4:169,624,855-169,627,013
	Rare	PKN3	CN Gain	chr9:131,467,461-131,486,863	q34.11	3.1	0	4	3.4	19402	coding_sequence_variant	chr9:131,465,416-131,467,461; chr9:131,467,461-131,486,863
	Rare	PLCB3	CN Gain	chr11:64,014,089-64,022,815	q13.1	3.1	0	4	3.4	8726	coding_sequence_variant	chr11:64,022,815-64,025,009; chr11:64,014,089-64,022,815
	Rare	PPP1R14B	CN Gain	chr11:64,014,089-64,022,815	q13.1	3.1	0	4	3.4	8726	coding_sequence_variant	chr11:64,010,538-64,014,089; chr11:64,014,089-64,022,815
	Rare	PRH1	CN Gain	chr12:11,294,475-11,295,499	p13.2	3.1	0	4	3.4	1024	intron_variant	*chr12:11,218,856-11,220,033; chr12:11,294,475-11,295,499; chr12:11,295,499-11,297,820
	Rare	PRH1-PRR4	CN Gain	chr12:11,294,475-11,295,499	p13.2	3.1	0	4	3.4	1024	intron_variant	*chr12:11,218,856-11,220,033; chr12:11,294,475-11,295,499; chr12:11,295,499-11,297,820
	Rare	PRH1-TAS2R14	CN Gain	chr12:11,294,475-11,295,499	p13.2	3.1	0	4	3.4	1024	intron_variant	*chr12:11,218,856-11,220,033; chr12:11,294,475-11,295,499; chr12:11,295,499-11,297,820
	Rare	PRKAR1B	CN Gain	chr7:750,158-754,233	p22.3	3.1	0	4	3.4	4075	coding_sequence_variant	chr7:750,158-754,233; chr7:754,233-757,176; chr7:669,477-680,021; chr7:748,318-750,158; chr7:757,176-761,888; chr7:761,888-768,591
	Rare	PUF60	CN Gain	chr8:144,902,297-144,907,165	q24.3	3.1	0	4	3.4	4868	coding_sequence_variant	chr8:144,902,297-144,907,165; chr8:144,901,239-144,902,297; chr8:144,907,165-144,908,875; chr8:144,908,875-144,912,141; chr8:144,886,302-144,901,239
	Rare	QARS	CN Gain	chr3:49,137,746-49,145,611	p21.31	3.1	0	4	3.4	7865	coding_sequence_variant	chr3:49,136,678-49,137,746; chr3:49,134,383-49,136,678; chr3:49,137,746-49,145,611; chr3:49,131,352-49,134,383
	Rare	QSOX2	CN Gain	chr9:139,136,580-139,140,927	q34.3	3.1	0	4	3.4	4347	coding_sequence_variant	chr9:139,136,580-139,140,927; chr9:139,130,763-139,136,580
	Rare	RADIL	CN Gain	chr7:4,837,702-4,845,917	p22.1	3.1	0	4	3.4	8215	coding_sequence_variant	chr7:4,837,702-4,845,917; chr7:4,845,917-4,860,940; chr7:4,860,940-4,882,513
	Rare	RELT	CN Gain	chr11:73,091,102-73,093,250	q13.4	3.1	0	4	3.4	2148	intron_variant	chr11:73,091,102-73,093,250; chr11:73,083,297-73,089,973; chr11:73,093,250-73,111,182; chr11:73,089,973-73,091,102
	Rare	SH3PXD2B	CN Gain	chr5:171,865,914-171,874,671	q35.1	3.1	0	4	3.4	8757	mature_miRNA_variant	chr5:171,865,914-171,874,671; chr5:171,857,806-171,865,914; chr5:171,854,629-171,857,806
	Rare	SLC6A18	CN Gain	chr5:1,224,029-1,227,020	p15.33	3.1	0	4	3.4	2991	coding_sequence_variant	chr5:1,227,020-1,228,122; chr5:1,230,179-1,250,542; chr5:1,228,122-1,230,179; chr5:1,224,029-1,227,020
	Rare	SLC6A19	CN Gain	chr5:1,224,029-1,227,020	p15.33	3.1	0	4	3.4	2991	coding_sequence_variant	chr5:1,219,452-1,224,029; chr5:1,218,205-1,219,452; chr5:1,199,450-1,207,524; chr5:1,213,905-1,218,205; chr5:1,224,029-1,227,020
	Rare	TCF7	CN Gain	chr5:133,463,282-133,465,033	q31.1	3.1	0	4	3.4	1751	intron_variant	chr5:133,463,282-133,465,033; chr5:133,447,291-133,454,272; chr5:133,456,167-133,463,282; chr5:133,465,033-133,475,061; chr5:133,454,272-133,456,167; chr5:133,475,061-133,476,393; chr5:133,476,393-133,481,983
	Rare	TKT	CN Gain	chr3:53,262,755-53,284,643	p21.1	3.1	0	4	3.4	21888	coding_sequence_variant	chr3:53,262,755-53,284,643; chr3:53,260,598-53,262,755; chr3:53,258,120-53,260,598; chr3:53,284,643-53,285,972; chr3:53,287,361-53,298,990
	Rare	TNRC18	CN Gain	chr7:5,415,926-5,434,699	p22.1	3.1	0	4	3.4	18773	coding_sequence_variant	chr7:5,415,926-5,434,699; chr7:5,408,257-5,415,926; chr7:5,399,978-5,408,257; chr7:5,435,678-5,436,932; chr7:5,436,932-5,438,222; chr7:5,457,742-5,459,254
	Rare	TSC2	CN Gain	chr16:2,121,139-2,129,309	p13.3	3.1	0	4	3.4	8170	coding_sequence_variant	chr16:2,097,164-2,102,246; chr16:2,096,603-2,125,163; chr16:2,121,139-2,129,309; chr16:2,102,246-2,107,588; chr16:2,129,338-2,132,382; chr16:2,107,588-2,121,139; chr16:2,125,163-2,126,365; chr16:2,132,382-2,142,415
	Rare	UAP1L1	CN Gain	chr9:139,967,744-139,975,314	q34.3	3.1	0	4	3.4	7570	coding_sequence_variant	chr9:139,967,744-139,975,314; chr9:139,975,314-139,978,609; chr9:139,978,609-140,001,570
	Rare	UVSSA	CN Gain	chr4:1,367,613-1,375,037	p16.3	3.1	0	4	3.4	7424	coding_sequence_variant	chr4:1,367,613-1,375,037; chr4:1,359,020-1,367,613; chr4:1,375,037-1,379,543; chr4:1,356,852-1,359,020
	Rare	ZDHHC12	CN Gain	chr9:131,467,461-131,486,863	q34.11	3.1	0	4	3.4	19402	coding_sequence_variant	chr9:131,467,461-131,486,863
	Rare	ZFPM1	CN Gain	chr16:88,516,068-88,525,337	q24.2	3.1	0	4	3.4	9269	coding_sequence_variant	chr16:88,533,317-88,537,324; chr16:88,532,158-88,557,769; chr16:88,516,068-88,525,337; chr16:88,598,079-88,602,492; chr16:88,525,337-88,530,204; chr16:88,530,174-88,533,317; chr16:88,530,204-88,532,158; chr16:88,557,769-88,563,171; chr16:88,577,630-88,579,520; chr16:88,595,112-88,598,079; chr16:88,548,137-88,556,594; chr16:88,563,171-88,577,630; chr16:88,590,932-88,595,112; chr16:88,537,324-88,53…
	Rare	ABCA13	CN Loss	chr7:48,593,694-48,596,852	p12.3	3.1	0	4	3.3	3158	intron_variant	chr7:48,593,694-48,596,852
	Rare	AGPAT2	CN Gain	chr9:139,570,421-139,591,327	q34.3	3.6	0.1	3.8	3.3	20906	coding_sequence_variant	chr9:139,570,421-139,591,327; chr9:139,563,660-139,570,421
	Rare	ASB18	CN Loss	chr2:237,121,433-237,126,671	q37.2	3.1	0	4	3.3	5238	stop_lost	chr2:237,121,433-237,126,671; chr2:237,126,671-237,127,780; chr2:237,120,422-237,121,433
	Rare	ATP1A3	CN Loss	chr19:42,496,453-42,501,963	q13.2	3.1	0	4	3.3	5510	coding_sequence_variant	chr19:42,496,453-42,501,963; chr19:42,493,380-42,496,453
	Rare	BCAR3	CN Loss	chr1:94,291,026-94,292,207	p22.1	3.1	0	4	3.3	1181	intron_variant	chr1:94,291,026-94,292,207; chr1:94,292,207-94,293,348
	Rare	BOK	CN Gain	chr2:242,500,086-242,505,156	q37.3	3.6	0.1	3.8	3.3	5070	coding_sequence_variant	chr2:242,500,086-242,505,156; chr2:242,505,156-242,507,751
	Rare	BRAT1	CN Gain	chr7:2,578,349-2,583,403	p22.3	3.6	0.1	3.8	3.3	5054	coding_sequence_variant	chr7:2,578,349-2,583,403; chr7:2,583,403-2,585,000; chr7:2,585,000-2,586,260; chr7:2,586,260-2,587,392
	Rare	BRSK1	CN Loss	chr19:55,794,275-55,795,726	q13.42	3.1	0	4	3.3	1451	coding_sequence_variant	chr19:55,794,275-55,795,726; chr19:55,795,726-55,798,864
	Rare	C2orf48	CN Gain	chr2:10,327,007-10,333,666	p25.1	3.6	0.1	3.8	3.3	6659	mature_miRNA_variant	chr2:10,333,666-10,336,934; chr2:10,323,909-10,326,124; chr2:10,336,934-10,343,717; chr2:10,327,007-10,333,666
	Rare	CACNA2D2	CN Gain	chr3:50,412,615-50,421,924	p21.31	3.6	0.1	3.8	3.3	9309	coding_sequence_variant	chr3:50,412,615-50,421,924; chr3:50,411,401-50,412,615; chr3:50,512,370-50,526,241
	Rare	CDH11	CN Loss	chr16:65,019,261-65,020,500	q21	3.1	0	4	3.3	1239	intron_variant	chr16:65,019,261-65,020,500; chr16:65,014,173-65,019,261; chr16:65,020,500-65,023,785; chr16:64,971,915-64,979,345; chr16:64,994,213-64,996,065; chr16:65,004,901-65,014,173; chr16:65,023,785-65,033,652; chr16:64,979,345-64,985,654; chr16:64,990,309-64,994,213; chr16:64,996,065-65,004,901; chr16:65,033,652-65,037,009; chr16:65,131,645-65,141,657
	Rare	CREB3	CN Loss	chr9:35,727,549-35,742,437	p13.3	3.1	0	4	3.3	14888	stop_lost	chr9:35,727,549-35,742,437
	Rare	CROCC	CN Loss	chr1:17,280,901-17,282,451	p36.13	3.1	0	4	3.3	1550	coding_sequence_variant	chr1:17,280,901-17,282,451
	Rare	DCLK1	CN Loss	chr13:36,701,637-36,708,774	q13.3	3.1	0	4	3.3	7137	5_prime_UTR_variant	chr13:36,701,637-36,708,774; chr13:36,700,530-36,701,637; chr13:36,504,603-36,510,891
	Rare	ECHDC3	CN Loss	chr10:11,780,930-11,788,228	p14	3.1	0	4	3.3	7298	coding_sequence_variant	chr10:11,780,930-11,788,228
	Rare	FGFRL1	CN Gain	chr4:1,001,704-1,007,288	p16.3	4.2	0.3	3.8	3.3	5584	coding_sequence_variant	chr4:1,001,704-1,007,288; chr4:1,007,288-1,008,701; chr4:1,008,701-1,010,920; chr4:1,010,920-1,014,778; chr4:1,014,778-1,027,108; chr4:988,200-1,007,317
	Rare	GBA2	CN Loss	chr9:35,727,549-35,742,437	p13.3	3.1	0	4	3.3	14888	stop_lost	chr9:35,727,549-35,742,437
	Rare	HOMER2	CN Loss	chr15:83,614,057-83,620,347	q25.2	3.1	0	4	3.3	6290	intron_variant	chr15:83,614,057-83,620,347; chr15:83,620,347-83,623,871
	Rare	JOSD2	CN Loss	chr19:51,010,231-51,014,795	q13.33	3.1	0	4	3.3	4564	coding_sequence_variant	chr19:51,010,231-51,014,795; chr19:50,991,673-51,010,231
	Rare	KCNT1	CN Gain	chr9:138,625,641-138,626,990	q34.3	3.6	0.1	3.8	3.3	1349	intron_variant	chr9:138,625,641-138,626,990; chr9:138,597,284-138,600,368; chr9:138,609,578-138,622,419; chr9:138,600,368-138,609,578; chr9:138,622,419-138,625,641; chr9:138,670,433-138,676,392; chr9:138,650,191-138,653,866; chr9:138,676,392-138,677,954; chr9:138,602,420-138,608,342; chr9:138,657,452-138,670,433
	Rare	KIFC2	CN Gain	chr8:145,685,472-145,693,566	q24.3	3.6	0.1	3.8	3.3	8094	coding_sequence_variant	chr8:145,685,472-145,693,566; chr8:145,693,566-145,695,913; chr8:145,695,913-145,706,928
	Rare	KLHL30	CN Gain	chr2:239,044,058-239,059,981	q37.3	3.6	0.1	3.8	3.3	15923	coding_sequence_variant	chr2:239,044,058-239,059,981; chr2:239,060,947-239,070,210
	Rare	KLK1	CN Loss	chr19:51,325,476-51,329,334	q13.33	3.1	0	4	3.3	3858	stop_lost	chr19:51,325,476-51,329,334
	Rare	KLK15	CN Loss	chr19:51,325,476-51,329,334	q13.33	3.1	0	4	3.3	3858	stop_lost	chr19:51,325,476-51,329,334; chr19:51,330,269-51,333,726; chr19:51,333,726-51,335,485
	Rare	LFNG	CN Gain	chr7:2,562,063-2,563,963	p22.3	3.6	0.1	3.8	3.3	1900	non_coding_transcript_exon_variant	chr7:2,562,063-2,563,963; chr7:2,554,136-2,562,063; chr7:2,547,653-2,554,136
	Rare	LINC00550	CN Loss	chr13:69,442,904-69,451,651	q21.33	3.1	0	4	3.3	8747	intergenic_variant	chr13:69,442,904-69,451,651; chr13:69,453,016-69,457,131; chr13:69,451,651-69,453,016; chr13:69,457,131-69,458,826; chr13:69,437,728-69,442,904; chr13:69,458,826-69,460,915; chr13:69,430,404-69,437,728
	Rare	LINC01075	CN Loss	chr13:62,792,182-62,797,917	q21.31	3.1	0	4	3.3	5735	upstream_gene_variant	chr13:62,792,182-62,797,917; chr13:62,784,634-62,792,182; chr13:62,798,810-62,801,027
	Rare	LINC01570	CN Loss	chr16:5,638,871-5,660,095	p13.3	3.1	0	4	3.3	21224	non_coding_transcript_exon_variant	chr16:5,638,871-5,660,095; chr16:5,660,095-5,662,422; chr16:5,662,422-5,663,868; chr16:5,663,868-5,664,953
	Rare	LOC102724312	CN Gain	chr1:1,366,427-1,378,886	p36.33	3.6	0.1	3.8	3.3	12459	transcript_amplification	chr1:1,364,795-1,366,427; chr1:1,366,427-1,378,886
	Rare	LOC440390	CN Loss	chr16:87,092,540-87,102,357	q24.1 - q24.2	3.1	0	4	3.3	9817	non_coding_transcript_exon_variant	chr16:87,092,540-87,102,357; chr16:87,082,907-87,092,540
	Rare	LRSAM1	CN Gain	chr9:130,257,623-130,268,156	q33.3	3.6	0.1	3.8	3.3	10533	coding_sequence_variant	chr9:130,256,240-130,257,623; chr9:130,254,340-130,256,240; chr9:130,257,623-130,268,156
	Rare	MFSD7	CN Gain	chr4:682,901-683,953	p16.3	3.6	0.1	3.8	3.3	1052	coding_sequence_variant	chr4:682,901-683,953; chr4:680,468-682,901; chr4:678,404-680,468; chr4:671,484-678,404
	Rare	MICALL2	CN Gain	chr7:1,484,134-1,491,886	p22.3	3.6	0.1	3.8	3.3	7752	coding_sequence_variant	chr7:1,484,134-1,491,886; chr7:1,472,924-1,484,134; chr7:1,491,886-1,493,302; chr7:1,493,302-1,502,835
	Rare	MIR3176	CN Gain	chr16:589,988-593,288	p13.3	3.6	0.1	3.8	3.3	3300	non_coding_transcript_exon_variant	chr16:589,988-593,288; chr16:593,288-595,640
	Rare	MIR4261	CN Gain	chr2:10,327,007-10,333,666	p25.1	3.6	0.1	3.8	3.3	6659	mature_miRNA_variant	chr2:10,327,007-10,333,666
	Rare	MIR6846	CN Gain	chr8:145,099,548-145,114,138	q24.3	3.6	0.1	3.8	3.3	14590	coding_sequence_variant	chr8:145,099,548-145,114,138
	Rare	MIR6853	CN Loss	chr9:35,727,549-35,742,437	p13.3	3.1	0	4	3.3	14888	stop_lost	chr9:35,727,549-35,742,437
	Rare	MYO16	CN Loss	chr13:109,804,339-109,814,249	q33.3	3.1	0	4	3.3	9910	intron_variant	chr13:109,804,339-109,814,249; chr13:109,549,287-109,561,237; chr13:109,803,221-109,804,339; chr13:109,561,237-109,562,603; chr13:109,800,847-109,803,221; chr13:109,562,603-109,565,833; chr13:109,814,249-109,823,117
	Rare	NLGN2	CN Loss	chr17:7,308,340-7,314,893	p13.1	3.1	0	4	3.3	6553	coding_sequence_variant	chr17:7,308,340-7,314,893; chr17:7,314,893-7,316,192
	Rare	NPAS3	CN Loss	chr14:33,411,381-33,413,349	q13.1	3.1	0	4	3.3	1968	intron_variant	chr14:33,411,381-33,413,349; chr14:34,271,135-34,274,392; chr14:33,413,349-33,414,459; chr14:34,268,116-34,271,135; chr14:33,723,970-33,741,239; chr14:33,751,181-33,763,694; chr14:34,266,885-34,268,116
	Rare	OPLAH	CN Gain	chr8:145,099,548-145,114,138	q24.3	3.6	0.1	3.8	3.3	14590	coding_sequence_variant	chr8:145,114,138-145,115,940; chr8:145,099,548-145,114,138
	Rare	PANK4	CN Gain	chr1:2,456,503-2,457,786	p36.32	3.6	0.1	3.8	3.3	1283	non_coding_transcript_exon_variant	chr1:2,456,503-2,457,786; chr1:2,439,664-2,445,421; chr1:2,446,271-2,447,485; chr1:2,450,804-2,456,503; chr1:2,447,485-2,450,804; chr1:2,457,786-2,464,822
	Rare	PDE9A	CN Loss	chr21:44,134,381-44,135,541	q22.3	3.1	0	4	3.3	1160	intron_variant	chr21:44,134,381-44,135,541; chr21:44,135,570-44,139,529; chr21:44,140,813-44,141,953
	Rare	PDGFRB	CN Gain	chr5:149,497,251-149,509,671	q32	3.6	0.1	3.8	3.3	12420	coding_sequence_variant	chr5:149,497,251-149,509,671; chr5:149,509,671-149,513,050
	Rare	PERM1	CN Gain	chr1:910,075-912,448	p36.33	4.2	0.3	3.8	3.3	2373	coding_sequence_variant	chr1:912,448-915,749; chr1:915,749-918,161; chr1:910,075-912,448
	Rare	PTPN14	CN Gain	chr1:214,661,770-214,666,323	q41	3.6	0.1	3.8	3.3	4553	intron_variant	chr1:214,661,770-214,666,323; chr1:214,666,323-214,667,680; chr1:214,660,721-214,661,770
	Rare	RAD51L3-RFFL	CN Loss	chr17:33,364,828-33,368,159	q12	3.1	0	4	3.3	3331	intron_variant	chr17:33,364,828-33,368,159; chr17:33,353,366-33,364,828; chr17:33,368,159-33,384,145; chr17:33,352,055-33,353,366; chr17:33,384,145-33,393,258; chr17:33,393,258-33,394,283; chr17:33,347,628-33,352,055
	Rare	RFFL	CN Loss	chr17:33,364,828-33,368,159	q12	3.1	0	4	3.3	3331	intron_variant	chr17:33,364,828-33,368,159; chr17:33,353,366-33,364,828; chr17:33,368,159-33,384,145; chr17:33,352,055-33,353,366; chr17:33,384,145-33,393,258; chr17:33,393,258-33,394,283; chr17:33,347,628-33,352,055
	Rare	RFLNA	CN Loss	chr12:124,777,341-124,782,083	q24.31	3.1	0	4	3.3	4742	coding_sequence_variant	chr12:124,777,341-124,782,083; chr12:124,782,083-124,785,105; chr12:124,775,038-124,777,341; chr12:124,772,772-124,775,038
	Rare	SCRIB	CN Gain	chr8:144,883,838-144,886,302	q24.3	3.6	0.1	3.8	3.3	2464	coding_sequence_variant	chr8:144,883,838-144,886,302; chr8:144,886,302-144,901,239
	Rare	SHANK1	CN Loss	chr19:51,179,353-51,181,927	q13.33	3.1	0	4	3.3	2574	intron_variant	chr19:51,147,057-51,168,503; chr19:51,179,353-51,181,927; chr19:51,172,523-51,179,353
	Rare	SNORD12	CN Loss	chr20:47,896,102-47,904,797	q13.13	3.1	0	4	3.3	8695	non_coding_transcript_exon_variant	chr20:47,896,102-47,904,797
	Rare	SNORD12B	CN Loss	chr20:47,896,102-47,904,797	q13.13	3.1	0	4	3.3	8695	non_coding_transcript_exon_variant	chr20:47,896,102-47,904,797
	Rare	SPATC1	CN Gain	chr8:145,099,548-145,114,138	q24.3	3.6	0.1	3.8	3.3	14590	coding_sequence_variant	chr8:145,099,548-145,114,138
	Rare	SPOCK3	CN Loss	chr4:167,655,322-167,673,077	q32.3	3.1	0	4	3.3	17755	stop_lost	chr4:167,655,322-167,673,077; chr4:167,673,077-167,711,777; chr4:167,711,777-167,740,830
	Rare	SYN3	CN Loss	chr22:33,158,003-33,168,999	q12.3	3.1	0	4	3.3	10996	intron_variant	chr22:33,158,003-33,168,999; chr22:33,168,999-33,170,067
	Rare	TCF7L2	CN Loss	chr10:114,709,930-114,713,436	q25.2	3.1	0	4	3.3	3506	coding_sequence_variant	chr10:114,709,930-114,713,436; chr10:114,713,436-114,714,675; chr10:114,714,675-114,716,822
	Rare	TEX264	CN Gain	chr3:51,727,384-51,738,684	p21.2	3.6	0.1	3.8	3.3	11300	coding_sequence_variant	chr3:51,727,384-51,738,684; chr3:51,722,734-51,727,384; chr3:51,720,630-51,722,734; chr3:51,708,193-51,720,630
	Rare	TLN1	CN Loss	chr9:35,727,549-35,742,437	p13.3	3.1	0	4	3.3	14888	stop_lost	chr9:35,725,664-35,727,549; chr9:35,727,549-35,742,437
	Rare	TMEM132C	CN Loss	chr12:128,751,328-128,754,457	q24.32	3.1	0	4	3.3	3129	coding_sequence_variant	chr12:128,751,328-128,754,457; chr12:128,754,457-128,755,627; chr12:128,755,627-128,756,959
	Rare	TMEM239	CN Loss	chr20:2,800,226-2,807,994	p13	3.1	0	4	3.3	7768	3_prime_UTR_variant	chr20:2,800,226-2,807,994
	Rare	TPD52L2	CN Loss	chr20:62,521,786-62,523,116	q13.33	3.1	0	4	3.3	1330	3_prime_UTR_variant	chr20:62,521,786-62,523,116
	Rare	TRAK1	CN Loss	chr3:42,132,916-42,137,847	p22.1	3.1	0	4	3.3	4931	coding_sequence_variant	chr3:42,132,916-42,137,847; chr3:42,137,847-42,139,005
	Rare	TTYH3	CN Gain	chr7:2,671,923-2,686,391	p22.3	3.6	0.1	3.8	3.3	14468	coding_sequence_variant	chr7:2,671,923-2,686,391; chr7:2,668,613-2,671,923; chr7:2,686,391-2,690,361
	Rare	UBE2U	CN Loss	chr1:64,664,051-64,669,580	p31.3	3.1	0	4	3.3	5529	5_prime_UTR_variant	chr1:64,664,051-64,669,580; chr1:64,669,580-64,670,637
	Rare	VWA1	CN Gain	chr1:1,366,427-1,378,886	p36.33	3.6	0.1	3.8	3.3	12459	transcript_amplification	chr1:1,366,427-1,378,886
	Rare	WRAP73	CN Loss	chr1:3,560,565-3,561,857	p36.32	3.1	0	4	3.3	1292	intron_variant	chr1:3,560,565-3,561,857; chr1:3,558,633-3,560,565; chr1:3,561,857-3,566,412
	Rare	ZFAS1	CN Loss	chr20:47,896,102-47,904,797	q13.13	3.1	0	4	3.3	8695	non_coding_transcript_exon_variant	chr20:47,896,102-47,904,797; chr20:47,894,493-47,896,102
	Rare	ZNF177	CN Loss	chr19:9,481,884-9,488,422	p13.2	3.1	0	4	3.3	6538	stop_lost	chr19:9,481,884-9,488,422; chr19:9,473,683-9,481,884; chr19:9,488,422-9,491,554; chr19:9,491,554-9,495,288
	Rare	ZNF254	CN Loss	chr19:24,238,939-24,242,315	p12	3.1	0	4	3.3	3376	intron_variant	chr19:24,238,939-24,242,315; chr19:24,242,315-24,247,181; chr19:24,247,181-24,248,326; chr19:24,234,738-24,238,939
	Rare	ZNF559-ZNF177	CN Loss	chr19:9,481,884-9,488,422	p13.2	3.1	0	4	3.3	6538	stop_lost	chr19:9,472,551-9,473,683; chr19:9,481,884-9,488,422; chr19:9,473,683-9,481,884; chr19:9,488,422-9,491,554; chr19:9,491,554-9,495,288
	Rare	ZNF664-FAM101A	CN Loss	chr12:124,777,341-124,782,083	q24.31	3.1	0	4	3.3	4742	coding_sequence_variant	chr12:124,777,341-124,782,083; chr12:124,782,083-124,785,105; chr12:124,775,038-124,777,341; chr12:124,772,772-124,775,038
	Rare	ACOT7	CN Loss	chr1:6,438,046-6,446,019	p36.31	3.6	0.1	3.8	3.2	7973	coding_sequence_variant	chr1:6,438,046-6,446,019; chr1:6,341,777-6,346,351; chr1:6,313,974-6,341,777
	Rare	ARHGEF7	CN Loss	chr13:111,879,962-111,886,393	q34	3.6	0.1	3.8	3.2	6431	coding_sequence_variant	chr13:111,879,962-111,886,393; chr13:111,878,801-111,879,962; chr13:111,886,393-111,887,648; chr13:111,836,201-111,861,177
	Rare	C14orf80	CN Loss	chr14:105,957,514-105,958,998	q32.33	4.7	0.4	3.9	3.2	1484	stop_lost	chr14:105,957,514-105,958,998; chr14:105,964,209-105,965,826; chr14:105,958,998-105,964,209; chr14:105,944,851-105,965,856
	Rare	C21orf91-OT1	CN Loss	chr21:19,155,516-19,156,592	q21.1	3.6	0.1	3.8	3.2	1076	intron_variant	chr21:19,155,516-19,156,592; chr21:19,154,490-19,155,516; chr21:19,150,512-19,154,490
	Rare	CCDC61	CN Loss	chr19:46,494,324-46,512,894	q13.32	3.6	0.1	3.8	3.2	18570	stop_lost	chr19:46,494,324-46,512,894
	Rare	CSMD3	CN Loss	chr8:114,447,574-114,451,209	q23.3	3.6	0.1	3.8	3.2	3635	coding_sequence_variant	chr8:114,447,574-114,451,209
	Rare	EFNB2	CN Loss	chr13:107,152,149-107,156,449	q33.3	3.6	0.1	3.8	3.2	4300	intron_variant	chr13:107,152,149-107,156,449; chr13:107,156,449-107,162,845; chr13:107,150,035-107,152,149; chr13:107,162,845-107,171,121; chr13:107,148,972-107,150,035
	Rare	HSPBP1	CN Loss	chr19:55,788,950-55,794,275	q13.42	3.6	0.1	3.8	3.2	5325	stop_lost	chr19:55,788,950-55,794,275; chr19:55,785,927-55,788,950; chr19:55,784,121-55,785,927; chr19:55,779,115-55,784,121; chr19:55,767,246-55,779,115
	Rare	ISYNA1	CN Loss	chr19:18,540,190-18,549,015	p13.11	3.6	0.1	3.8	3.2	8825	stop_lost	chr19:18,549,015-18,550,095; chr19:18,540,190-18,549,015
	Rare	MIDN	CN Loss	chr19:1,249,660-1,255,376	p13.3	3.6	0.1	3.8	3.2	5716	stop_lost	chr19:1,249,660-1,255,376; chr19:1,246,870-1,252,779; chr19:1,248,383-1,249,660; chr19:1,255,376-1,264,877; chr19:1,253,075-1,255,376; chr19:1,258,087-1,259,145; chr19:1,255,376-1,257,293
	Rare	NCAM2	CN Loss	chr21:22,366,345-22,379,963	q21.1	3.6	0.1	3.8	3.2	13618	coding_sequence_variant	chr21:22,366,345-22,379,963; chr21:22,379,963-22,381,914; chr21:22,455,574-22,456,697; chr21:22,850,904-22,854,570; chr21:22,381,914-22,384,125; chr21:22,384,125-22,389,245; chr21:22,456,697-22,463,295; chr21:22,739,115-22,758,088; chr21:22,777,037-22,792,454; chr21:22,846,385-22,850,904; chr21:22,854,570-22,862,145
	Rare	NUDT14	CN Loss	chr14:105,638,408-105,645,097	q32.33	3.6	0.1	3.8	3.2	6689	stop_lost	chr14:105,638,408-105,645,097; chr14:105,645,126-105,652,215
	Rare	OTUD7A	CN Loss	chr15:32,159,969-32,165,107	q13.3	3.6	0.1	3.8	3.2	5138	5_prime_UTR_variant	chr15:32,159,969-32,165,107; chr15:32,158,835-32,159,969
	Rare	PELI2	CN Loss	chr14:56,680,949-56,686,783	q22.3	3.6	0.1	3.8	3.2	5834	intron_variant	chr14:56,680,949-56,686,783; chr14:56,686,783-56,687,832; chr14:56,672,291-56,679,994; chr14:56,660,802-56,667,495; chr14:56,670,135-56,672,291
	Rare	POLR2J4	CN Loss	chr7:43,998,661-44,000,099	p13	3.6	0.1	3.8	3.2	1438	intron_variant	chr7:43,998,661-44,000,099
	Rare	PRKCB	CN Loss	chr16:23,990,695-23,996,337	p12.2	4.7	0.4	3.9	3.2	5642	intron_variant	chr16:23,990,695-23,996,337; chr16:23,996,367-23,997,899; chr16:23,997,928-23,999,152; chr16:23,988,266-23,989,759
	Rare	SPATC1L	CN Loss	chr21:47,588,426-47,599,922	q22.3	3.6	0.1	3.8	3.2	11496	coding_sequence_variant	chr21:47,588,426-47,599,922; chr21:47,586,341-47,588,426; chr21:47,599,922-47,602,288; chr21:47,580,399-47,582,189; chr21:47,602,288-47,606,706; chr21:47,582,189-47,586,341
	Rare	SSBP4	CN Loss	chr19:18,540,190-18,549,015	p13.11	3.6	0.1	3.8	3.2	8825	stop_lost	chr19:18,528,773-18,537,099; chr19:18,538,195-18,540,190; chr19:18,537,099-18,538,195; chr19:18,540,190-18,549,015
	Rare	TIMM21	CN Loss	chr18:71,817,098-71,823,053	q22.3	3.6	0.1	3.8	3.2	5955	coding_sequence_variant	chr18:71,817,098-71,823,053; chr18:71,815,897-71,817,098; chr18:71,823,053-71,829,062
	Rare	TMEM220-AS1	CN Loss	chr17:10,634,720-10,635,914	p13.1	3.6	0.1	3.8	3.2	1194	intron_variant	chr17:10,634,720-10,635,914; chr17:10,635,914-10,645,769; chr17:10,647,677-10,649,071
	Rare	TNKS	CN Loss	chr8:9,497,758-9,501,288	p23.1	3.6	0.1	3.8	3.2	3530	intron_variant	chr8:9,497,758-9,501,288
	Rare	TRPM5	CN Loss	chr11:2,421,102-2,429,079	p15.5	4.2	0.3	3.8	3.2	7977	stop_lost	chr11:2,421,102-2,429,079
	Rare	TSSC4	CN Loss	chr11:2,421,102-2,429,079	p15.5	4.2	0.3	3.8	3.2	7977	stop_lost	chr11:2,421,102-2,429,079
	Rare	LINC01478	CN Loss	chr18:41,976,463-41,981,611	q12.3	5.7	0.9	3.8	3.1	5148	intron_variant	chr18:41,976,463-41,981,611
	Rare	WDR24	CN Gain	chr16:738,329-739,666	p13.3	4.7	0.6	3.5	3	1337	coding_sequence_variant	*chr16:736,029-738,329; *chr16:734,480-735,999; chr16:738,329-739,666; chr16:739,666-741,143
	Rare	AANAT	CN Gain	chr17:74,464,974-74,469,313	q25.1	2.6	0	3.3	2.8	4339	coding_sequence_variant	chr17:74,463,746-74,464,974; chr17:74,464,974-74,469,313
	Rare	ACSF3	CN Gain	chr16:89,221,101-89,223,276	q24.3	2.6	0	3.3	2.8	2175	3_prime_UTR_variant	chr16:89,221,101-89,223,276; chr16:89,197,917-89,214,447; chr16:89,218,633-89,221,101; chr16:89,214,447-89,218,633
	Rare	AGRN	CN Gain	chr1:989,242-996,992	p36.33	4.2	0.4	3.4	2.8	7750	coding_sequence_variant	*chr1:975,443-979,978; *chr1:979,978-981,737; chr1:989,242-996,992; chr1:988,023-989,242; chr1:982,775-988,023; chr1:973,222-975,413; chr1:981,737-982,775
	Rare	AIP	CN Gain	chr11:67,256,739-67,272,578	q13.2	2.6	0	3.3	2.8	15839	coding_sequence_variant	chr11:67,256,739-67,272,578; chr11:67,227,539-67,256,739
	Rare	BAHCC1	CN Gain	chr17:79,368,751-79,373,904	q25.3	2.6	0	3.3	2.8	5153	coding_sequence_variant	chr17:79,368,751-79,373,904; chr17:79,375,709-79,379,177; chr17:79,381,669-79,384,481; chr17:79,404,372-79,416,435; chr17:79,373,904-79,375,709
	Rare	BCL11A	CN Gain	chr2:60,731,839-60,736,349	p16.1	2.6	0	3.3	2.8	4510	5_prime_UTR_variant	chr2:60,731,839-60,736,349; chr2:60,736,349-60,738,970
	Rare	BICD2	CN Gain	chr9:95,480,463-95,498,385	q22.31	2.6	0	3.3	2.8	17922	coding_sequence_variant	chr9:95,480,463-95,498,385; chr9:95,475,789-95,480,463; chr9:95,498,385-95,499,656; chr9:95,474,490-95,475,789; chr9:95,499,656-95,500,770
	Rare	BIN3	CN Gain	chr8:22,478,355-22,494,791	p21.3	2.6	0	3.3	2.8	16436	coding_sequence_variant	chr8:22,478,355-22,494,791; chr8:22,472,267-22,478,355
	Rare	BTBD19	CN Gain	chr1:45,268,661-45,276,411	p34.1	2.6	0	3.3	2.8	7750	transcript_amplification	chr1:45,268,661-45,276,411
	Rare	C9orf163	CN Gain	chr9:139,378,877-139,387,769	q34.3	2.6	0	3.3	2.8	8892	coding_sequence_variant	chr9:139,378,877-139,387,769; chr9:139,363,963-139,378,877
	Rare	CACNA1H	CN Loss	chr16:1,257,106-1,258,756	p13.3	4.7	0.6	3.5	2.8	1650	coding_sequence_variant	chr16:1,257,106-1,258,756; chr16:1,250,672-1,253,561; chr16:1,198,470-1,206,715; chr16:1,213,254-1,237,510; chr16:1,253,561-1,257,106; chr16:1,245,146-1,250,672; chr16:1,206,715-1,207,957; chr16:1,211,730-1,213,254; chr16:1,237,510-1,245,146; chr16:1,207,987-1,211,730; chr16:1,198,470-1,207,987
	Rare	CDHR5	CN Gain	chr11:615,683-635,475	p15.5	2.6	0	3.3	2.8	19792	coding_sequence_variant	chr11:615,683-635,475
	Rare	COQ8A	CN Gain	chr1:227,168,492-227,176,446	q42.13	2.6	0	3.3	2.8	7954	coding_sequence_variant	chr1:227,168,492-227,176,446; chr1:227,166,369-227,168,492
	Rare	COX19	CN Gain	chr7:997,894-1,021,281	p22.3	2.6	0	3.3	2.8	23387	coding_sequence_variant	chr7:997,894-1,021,281
	Rare	CRACR2B	CN Gain	chr11:829,229-831,774	p15.5	4.2	0.4	3.4	2.8	2545	coding_sequence_variant	chr11:829,229-831,774; chr11:823,304-829,229
	Rare	CRB2	CN Gain	chr9:126,135,669-126,138,288	q33.3	2.6	0	3.3	2.8	2619	coding_sequence_variant	chr9:126,135,669-126,138,288; chr9:126,133,390-126,135,669; chr9:126,138,288-126,139,772; chr9:126,129,426-126,133,390; chr9:126,139,772-126,141,566
	Rare	CSF1	CN Gain	chr1:110,458,402-110,459,453	p13.3	2.6	0	3.3	2.8	1051	intron_variant	chr1:110,458,402-110,459,453; chr1:110,452,891-110,458,402
	Rare	EEF1D	CN Gain	chr8:144,664,643-144,665,990	q24.3	4.2	0.4	3.4	2.8	1347	non_coding_transcript_exon_variant	chr8:144,664,643-144,665,990; chr8:144,666,019-144,668,447; chr8:144,668,447-144,671,696; chr8:144,671,696-144,676,682; chr8:144,676,682-144,680,240; chr8:144,659,623-144,664,643
	Rare	EHBP1L1	CN Gain	chr11:65,338,594-65,343,971	q13.1	2.6	0	3.3	2.8	5377	coding_sequence_variant	chr11:65,343,971-65,348,166; chr11:65,338,594-65,343,971
	Rare	ELFN1	CN Gain	chr7:1,782,226-1,783,238	p22.3	2.6	0	3.3	2.8	1012	intron_variant	chr7:1,782,226-1,783,238; chr7:1,783,238-1,786,560; chr7:1,780,772-1,782,226
	Rare	FAM53A	CN Gain	chr4:1,653,328-1,660,519	p16.3	2.6	0	3.3	2.8	7191	coding_sequence_variant	chr4:1,653,328-1,660,519; chr4:1,660,519-1,663,474; chr4:1,638,638-1,648,868; chr4:1,663,474-1,668,067
	Rare	FAM89B	CN Gain	chr11:65,338,594-65,343,971	q13.1	2.6	0	3.3	2.8	5377	coding_sequence_variant	chr11:65,338,594-65,343,971
	Rare	FBXL18	CN Gain	chr7:5,513,644-5,545,135	p22.1	2.6	0	3.3	2.8	31491	coding_sequence_variant	chr7:5,545,135-5,554,408; chr7:5,513,644-5,545,135
	Rare	FKBP2	CN Gain	chr11:64,010,538-64,014,089	q13.1	2.6	0	3.3	2.8	3551	coding_sequence_variant	chr11:64,006,883-64,010,538; chr11:64,010,538-64,014,089
	Rare	GCGR	CN Gain	chr17:79,696,344-79,816,041	q25.3	2.6	0	3.3	2.8	119697	transcript_amplification	chr17:79,696,344-79,816,041
	Rare	GDF7	CN Gain	chr2:20,869,765-20,875,945	p24.1	2.6	0	3.3	2.8	6180	coding_sequence_variant	chr2:20,869,765-20,875,945; chr2:20,875,945-20,877,440; chr2:20,863,323-20,869,765
	Rare	GRIN1	CN Gain	chr9:140,060,332-140,066,689	q34.3	4.2	0.4	3.4	2.8	6357	coding_sequence_variant	chr9:140,057,993-140,059,513; chr9:140,051,650-140,057,055; chr9:140,048,749-140,051,650; chr9:140,060,332-140,066,689
	Rare	HIP1R	CN Gain	chr12:123,328,653-123,334,052	q24.31	2.6	0	3.3	2.8	5399	coding_sequence_variant	chr12:123,328,653-123,334,052; chr12:123,327,539-123,328,653; chr12:123,334,052-123,351,137
	Rare	HRAT92	CN Gain	chr7:548,848-563,222	p22.3	2.6	0	3.3	2.8	14374	coding_sequence_variant	chr7:563,222-564,381; chr7:564,381-566,892; chr7:548,848-563,222
	Rare	HSPC324	CN Gain	chr9:139,522,287-139,549,148	q34.3	2.6	0	3.3	2.8	26861	non_coding_transcript_exon_variant	chr9:139,522,287-139,549,148; chr9:139,549,177-139,551,181; chr9:139,551,181-139,563,660
	Rare	HTT	CN Gain	chr4:3,240,034-3,247,770	p16.3	2.6	0	3.3	2.8	7736	coding_sequence_variant	chr4:3,234,938-3,240,034; chr4:3,240,034-3,247,770
	Rare	INPP5E	CN Gain	chr9:139,314,635-139,327,168	q34.3	2.6	0	3.3	2.8	12533	coding_sequence_variant	chr9:139,329,572-139,330,642; chr9:139,327,168-139,328,285; chr9:139,328,285-139,329,572; chr9:139,330,642-139,336,907; chr9:139,314,635-139,327,168
	Rare	JADE2	CN Gain	chr5:133,901,121-133,913,266	q31.1	2.6	0	3.3	2.8	12145	coding_sequence_variant	chr5:133,901,121-133,913,266; chr5:133,913,266-133,915,737; chr5:133,895,417-133,901,121; chr5:133,915,737-133,917,130
	Rare	KLHL21	CN Gain	chr1:6,660,115-6,662,919	p36.31	2.6	0	3.3	2.8	2804	coding_sequence_variant	chr1:6,660,115-6,662,919; chr1:6,651,608-6,660,115; chr1:6,662,919-6,678,519; chr1:6,645,754-6,651,608
	Rare	LOC105371049	CN Gain	chr16:2,132,382-2,142,415	p13.3	4.2	0.4	3.4	2.8	10033	coding_sequence_variant	chr16:2,132,382-2,142,415
	Rare	LPCAT1	CN Gain	chr5:1,462,169-1,472,066	p15.33	2.6	0	3.3	2.8	9897	coding_sequence_variant	chr5:1,462,169-1,472,066; chr5:1,472,066-1,473,221
	Rare	LRRC26	CN Gain	chr9:140,060,332-140,066,689	q34.3	4.2	0.4	3.4	2.8	6357	coding_sequence_variant	chr9:140,060,332-140,066,689
	Rare	MAFK	CN Gain	chr7:1,549,496-1,576,698	p22.3	2.6	0	3.3	2.8	27202	5_prime_UTR_variant	chr7:1,549,496-1,576,698; chr7:1,576,698-1,589,458
	Rare	MAP3K11	CN Gain	chr11:65,373,515-65,376,002	q13.1	2.6	0	3.3	2.8	2487	coding_sequence_variant	chr11:65,373,515-65,376,002; chr11:65,378,870-65,379,969; chr11:65,376,002-65,378,870; chr11:65,379,969-65,385,664
	Rare	MCRIP1	CN Gain	chr17:79,696,344-79,816,041	q25.3	2.6	0	3.3	2.8	119697	transcript_amplification	chr17:79,696,344-79,816,041
	Rare	MIR1225	CN Gain	chr16:2,132,382-2,142,415	p13.3	4.2	0.4	3.4	2.8	10033	coding_sequence_variant	chr16:2,132,382-2,142,415
	Rare	MIR3621	CN Gain	chr9:140,060,332-140,066,689	q34.3	4.2	0.4	3.4	2.8	6357	coding_sequence_variant	chr9:140,060,332-140,066,689
	Rare	MIR589	CN Gain	chr7:5,513,644-5,545,135	p22.1	2.6	0	3.3	2.8	31491	coding_sequence_variant	chr7:5,513,644-5,545,135
	Rare	MIR6752	CN Gain	chr11:67,256,739-67,272,578	q13.2	2.6	0	3.3	2.8	15839	coding_sequence_variant	chr11:67,256,739-67,272,578
	Rare	MIR6890	CN Gain	chr3:49,136,678-49,137,746	p21.31	2.6	0	3.3	2.8	1068	coding_sequence_variant	chr3:49,136,678-49,137,746
	Rare	NACC2	CN Gain	chr9:138,905,962-138,911,928	q34.3	2.6	0	3.3	2.8	5966	coding_sequence_variant	chr9:138,905,962-138,911,928; chr9:138,976,290-138,985,166; chr9:138,904,948-138,905,962; chr9:138,985,166-138,991,440; chr9:138,898,391-138,904,948; chr9:138,911,928-138,915,696; chr9:138,974,440-138,976,290
	Rare	NARFL	CN Gain	chr16:781,131-784,503	p13.3	2.6	0	3.3	2.8	3372	coding_sequence_variant	chr16:777,123-780,053; chr16:779,238-781,131; chr16:781,131-784,503; chr16:784,503-787,789; chr16:780,082-781,101
	Rare	NOXO1	CN Gain	chr16:2,027,560-2,031,599	p13.3	2.6	0	3.3	2.8	4039	coding_sequence_variant	chr16:2,031,488-2,035,098; chr16:2,027,560-2,031,599
	Rare	NPEPL1	CN Gain	chr20:57,283,393-57,293,319	q13.32	2.6	0	3.3	2.8	9926	coding_sequence_variant	chr20:57,283,393-57,293,319; chr20:57,261,680-57,269,991
	Rare	NRADDP	CN Gain	chr3:47,051,852-47,054,046	p21.31	2.6	0	3.3	2.8	2194	non_coding_transcript_exon_variant	chr3:47,051,852-47,054,046; chr3:47,054,046-47,055,150
	Rare	P4HB	CN Gain	chr17:79,696,344-79,816,041	q25.3	2.6	0	3.3	2.8	119697	transcript_amplification	chr17:79,696,344-79,816,041; chr17:79,816,041-79,825,015
	Rare	PACS2	CN Gain	chr14:105,853,283-105,864,125	q32.33	2.6	0	3.3	2.8	10842	coding_sequence_variant	chr14:105,853,283-105,864,125; chr14:105,845,417-105,853,283; chr14:105,826,240-105,834,814; chr14:105,864,125-105,866,811
	Rare	PARP10	CN Gain	chr8:145,044,273-145,053,115	q24.3	2.6	0	3.3	2.8	8842	coding_sequence_variant	chr8:145,053,115-145,069,029; chr8:145,044,273-145,053,115
	Rare	PDGFA	CN Gain	chr7:548,848-563,222	p22.3	2.6	0	3.3	2.8	14374	coding_sequence_variant	chr7:529,506-537,629; chr7:548,848-563,222
	Rare	PITPNM1	CN Gain	chr11:67,256,739-67,272,578	q13.2	2.6	0	3.3	2.8	15839	coding_sequence_variant	chr11:67,256,739-67,272,578; chr11:67,272,578-67,273,814
	Rare	PITPNM2	CN Gain	chr12:123,469,771-123,477,432	q24.31	2.6	0	3.3	2.8	7661	coding_sequence_variant	chr12:123,460,775-123,469,771; chr12:123,469,771-123,477,432; chr12:123,477,432-123,481,617
	Rare	PKD1	CN Gain	chr16:2,132,382-2,142,415	p13.3	4.2	0.4	3.4	2.8	10033	coding_sequence_variant	chr16:2,132,382-2,142,415
	Rare	PLCH2	CN Gain	chr1:2,398,494-2,402,295	p36.32	4.2	0.4	3.4	2.8	3801	coding_sequence_variant	*chr1:2,428,326-2,430,625; *chr1:2,430,625-2,436,536; chr1:2,398,494-2,402,295; chr1:2,415,732-2,419,200; chr1:2,405,503-2,411,261; chr1:2,419,200-2,428,326
	Rare	PLK3	CN Gain	chr1:45,268,661-45,276,411	p34.1	2.6	0	3.3	2.8	7750	transcript_amplification	chr1:45,268,661-45,276,411
	Rare	PLXNB2	CN Gain	chr22:50,727,534-50,733,160	q13.33	2.6	0	3.3	2.8	5626	start_lost	chr22:50,727,534-50,733,160; chr22:50,715,911-50,727,505; chr22:50,740,481-50,746,439; chr22:50,733,160-50,740,481; chr22:50,744,095-50,772,245
	Rare	POLRMT	CN Gain	chr19:617,728-626,739	p13.3	2.6	0	3.3	2.8	9011	coding_sequence_variant	chr19:617,728-626,739; chr19:626,739-630,046; chr19:630,046-638,249
	Rare	PPP1CA	CN Gain	chr11:67,161,250-67,178,689	q13.2	2.6	0	3.3	2.8	17439	coding_sequence_variant	chr11:67,161,250-67,178,689
	Rare	PPP1R27	CN Gain	chr17:79,696,344-79,816,041	q25.3	2.6	0	3.3	2.8	119697	transcript_amplification	chr17:79,696,344-79,816,041
	Rare	PRSS46	CN Gain	chr3:46,757,246-46,762,489	p21.31	2.6	0	3.3	2.8	5243	coding_sequence_variant	chr3:46,757,246-46,762,489
	Rare	RAB11FIP3	CN Gain	chr16:568,141-573,875	p13.3	2.6	0	3.3	2.8	5734	coding_sequence_variant	chr16:568,141-573,875; chr16:526,939-530,360; chr16:535,399-537,424; chr16:530,360-535,399; chr16:566,889-568,141; chr16:479,513-483,897; chr16:545,535-546,760; chr16:570,255-574,523
	Rare	RAB40C	CN Gain	chr16:638,749-643,630	p13.3	2.6	0	3.3	2.8	4881	coding_sequence_variant	chr16:638,749-643,630; chr16:673,864-679,071; chr16:643,630-656,978; chr16:660,885-673,864
	Rare	RABL6	CN Gain	chr9:139,729,969-139,731,423	q34.3	5.2	0.9	3.3	2.8	1454	coding_sequence_variant	chr9:139,729,969-139,731,423; chr9:139,720,994-139,722,510; chr9:139,728,613-139,729,939; chr9:139,710,666-139,722,480; chr9:139,728,584-139,729,939; chr9:139,722,510-139,723,753; chr9:139,716,166-139,718,621; chr9:139,704,904-139,710,666; chr9:139,723,782-139,728,613; chr9:139,722,480-139,728,584
	Rare	RAD9A	CN Gain	chr11:67,161,250-67,178,689	q13.2	2.6	0	3.3	2.8	17439	coding_sequence_variant	chr11:67,159,197-67,161,250; chr11:67,161,250-67,178,689
	Rare	RHBDF2	CN Gain	chr17:74,464,974-74,469,313	q25.1	2.6	0	3.3	2.8	4339	coding_sequence_variant	chr17:74,464,974-74,469,313; chr17:74,469,313-74,477,611
	Rare	RNF216	CN Gain	chr7:5,646,729-5,662,353	p22.1	2.6	0	3.3	2.8	15624	3_prime_UTR_variant	chr7:5,646,729-5,662,353; chr7:5,662,353-5,664,767
	Rare	SCT	CN Gain	chr11:615,683-635,475	p15.5	2.6	0	3.3	2.8	19792	coding_sequence_variant	chr11:615,683-635,475
	Rare	SESN1	CN Loss	chr6:109,382,475-109,383,648	q21	4.7	0.6	3.5	2.8	1173	intron_variant	*chr6:109,388,545-109,389,712; *chr6:109,383,678-109,388,516; chr6:109,382,475-109,383,648; chr6:109,381,241-109,382,446; chr6:109,389,742-109,391,208
	Rare	SH2B2	CN Gain	chr7:101,946,721-101,953,070	q22.1	2.6	0	3.3	2.8	6349	coding_sequence_variant	chr7:101,926,942-101,946,721; chr7:101,946,721-101,953,070; chr7:101,953,070-101,961,939
	Rare	SNORD134	CN Gain	chr17:80,045,473-80,048,199	q25.3	4.2	0.4	3.4	2.8	2726	coding_sequence_variant	chr17:80,045,473-80,048,199
	Rare	SNX8	CN Gain	chr7:2,292,306-2,296,983	p22.3	2.6	0	3.3	2.8	4677	coding_sequence_variant	chr7:2,296,983-2,299,070; chr7:2,292,306-2,296,983; chr7:2,290,981-2,292,306
	Rare	SRPRB	CN Gain	chr3:133,499,694-133,511,416	q22.1	2.6	0	3.3	2.8	11722	5_prime_UTR_variant	chr3:133,499,694-133,511,416; chr3:133,511,416-133,514,801; chr3:133,514,801-133,516,313
	Rare	SSSCA1	CN Gain	chr11:65,338,594-65,343,971	q13.1	2.6	0	3.3	2.8	5377	coding_sequence_variant	chr11:65,338,594-65,343,971; chr11:65,337,315-65,338,594
	Rare	STPG2	CN Gain	chr4:99,035,554-99,039,233	q23	4.2	0.4	3.4	2.8	3679	intron_variant	chr4:99,035,554-99,039,233; chr4:99,027,822-99,034,580; chr4:99,039,262-99,043,854
	Rare	STX16-NPEPL1	CN Gain	chr20:57,283,393-57,293,319	q13.32	2.6	0	3.3	2.8	9926	coding_sequence_variant	chr20:57,283,393-57,293,319; chr20:57,261,680-57,269,991
	Rare	TBC1D10C	CN Gain	chr11:67,161,250-67,178,689	q13.2	2.6	0	3.3	2.8	17439	coding_sequence_variant	chr11:67,161,250-67,178,689
	Rare	TBL3	CN Gain	chr16:2,027,560-2,031,599	p13.3	2.6	0	3.3	2.8	4039	coding_sequence_variant	chr16:2,026,451-2,027,560; chr16:2,024,694-2,026,451; chr16:2,027,560-2,031,599
	Rare	TCTEX1D4	CN Gain	chr1:45,268,661-45,276,411	p34.1	2.6	0	3.3	2.8	7750	transcript_amplification	chr1:45,268,661-45,276,411
	Rare	TM9SF3	CN Gain	chr10:98,344,811-98,350,008	q24.1	2.6	0	3.3	2.8	5197	coding_sequence_variant	chr10:98,344,811-98,350,008; chr10:98,343,569-98,344,811
	Rare	TMEM210	CN Gain	chr9:140,060,332-140,066,689	q34.3	4.2	0.4	3.4	2.8	6357	coding_sequence_variant	chr9:140,060,332-140,066,689
	Rare	UCKL1	CN Gain	chr20:62,583,358-62,589,034	q13.33	2.6	0	3.3	2.8	5676	coding_sequence_variant	chr20:62,570,859-62,583,358; chr20:62,583,358-62,589,034
	Rare	UCKL1-AS1	CN Gain	chr20:62,583,358-62,589,034	q13.33	2.6	0	3.3	2.8	5676	coding_sequence_variant	chr20:62,583,358-62,589,034
	Rare	UNKL	CN Gain	chr16:1,464,373-1,465,990	p13.3	2.6	0	3.3	2.8	1617	coding_sequence_variant	chr16:1,464,373-1,465,990; chr16:1,461,767-1,464,341
	Rare	UNQ6494	CN Gain	chr9:92,330,895-92,459,409	q22.2	2.6	0	3.3	2.8	128514	non_coding_transcript_exon_variant	chr9:92,330,895-92,459,409; chr9:92,327,403-92,330,895; chr9:92,289,955-92,302,733
	Rare	VAV2	CN Gain	chr9:136,677,310-136,680,229	q34.2	2.6	0	3.3	2.8	2919	coding_sequence_variant	chr9:136,677,310-136,680,229; chr9:136,670,911-136,677,310; chr9:136,626,129-136,628,007; chr9:136,666,900-136,670,882
	Rare	VEGFB	CN Gain	chr11:63,998,131-64,006,883	q13.1	2.6	0	3.3	2.8	8752	coding_sequence_variant	chr11:63,998,131-64,006,883
	Rare	WDR27	CN Gain	chr6:170,063,750-170,068,607	q27	2.6	0	3.3	2.8	4857	coding_sequence_variant	chr6:170,063,750-170,068,607; chr6:170,069,605-170,070,863
	Rare	ZNF469	CN Gain	chr16:88,505,205-88,516,068	q24.2	2.6	0	3.3	2.8	10863	coding_sequence_variant	chr16:88,505,205-88,516,068; chr16:88,504,145-88,505,205; chr16:88,495,658-88,504,145; chr16:88,492,142-88,494,074
	Rare	ZNF512B	CN Gain	chr20:62,583,358-62,589,034	q13.33	2.6	0	3.3	2.8	5676	coding_sequence_variant	chr20:62,583,358-62,589,034; chr20:62,589,034-62,595,309; chr20:62,599,505-62,605,906
	Rare	ABCC1	CN Loss	chr16:16,039,970-16,045,741	p13.11	2.6	0	3.3	2.7	5771	coding_sequence_variant	chr16:16,039,970-16,045,741
	Rare	ABHD12	CN Loss	chr20:25,270,761-25,278,301	p11.21	2.6	0	3.3	2.7	7540	stop_lost	chr20:25,281,469-25,283,241; chr20:25,270,761-25,278,301; chr20:25,278,301-25,281,469
	Rare	ANKS1B	CN Loss	chr12:99,793,226-99,799,772	q23.1	2.6	0	3.3	2.7	6546	coding_sequence_variant	chr12:99,793,226-99,799,772; chr12:100,287,882-100,291,753; chr12:100,010,276-100,015,502; chr12:99,528,307-99,538,569; chr12:100,015,502-100,019,777
	Rare	ARFGEF1	CN Loss	chr8:68,249,969-68,255,168	q13.2	2.6	0	3.3	2.7	5199	intron_variant	chr8:68,249,969-68,255,168
	Rare	ASPDH	CN Loss	chr19:51,014,795-51,019,326	q13.33	2.6	0	3.3	2.7	4531	transcript_ablation	chr19:51,014,795-51,019,326
	Rare	ASXL3	CN Loss	chr18:31,160,844-31,161,916	q12.1	2.6	0	3.3	2.7	1072	intron_variant	chr18:31,160,844-31,161,916; chr18:31,157,253-31,160,844
	Rare	ATP11AUN	CN Loss	chr13:113,327,639-113,332,767	q34	2.6	0	3.3	2.7	5128	intron_variant	chr13:113,327,639-113,332,767; chr13:113,332,767-113,334,789; chr13:113,334,789-113,337,389
	Rare	B3GALT6	CN Gain	chr1:1,167,550-1,169,530	p36.33	3.6	0.3	3.3	2.7	1980	coding_sequence_variant	chr1:1,167,550-1,169,530; chr1:1,169,530-1,170,766
	Rare	BICD1	CN Loss	chr12:32,330,286-32,336,113	p11.21	5.2	0.9	3.3	2.7	5827	intron_variant	chr12:32,330,286-32,336,113
	Rare	C16orf91	CN Gain	chr16:1,469,664-1,472,880	p13.3	3.1	0.1	3.2	2.7	3216	coding_sequence_variant	chr16:1,469,664-1,472,880
	Rare	CADM2	CN Loss	chr3:85,598,825-85,610,625	p12.1	2.6	0	3.3	2.7	11800	intron_variant	chr3:85,598,825-85,610,625; chr3:85,596,815-85,598,825; chr3:85,610,625-85,628,290
	Rare	CARD16	CN Loss	chr11:104,912,059-104,925,022	q22.3	2.6	0	3.3	2.7	12963	transcript_ablation	chr11:104,912,059-104,925,022; chr11:104,910,607-104,912,059
	Rare	CASC16	CN Loss	chr16:52,585,223-52,586,373	q12.1	2.6	0	3.3	2.7	1150	non_coding_transcript_exon_variant	chr16:52,585,223-52,586,373
	Rare	CBLN2	CN Loss	chr18:70,207,288-70,215,118	q22.3	2.6	0	3.3	2.7	7830	coding_sequence_variant	chr18:70,207,288-70,215,118; chr18:70,204,734-70,207,288; chr18:70,203,619-70,204,734
	Rare	CCDC106	CN Loss	chr19:56,154,636-56,159,927	q13.42	2.6	0	3.3	2.7	5291	transcript_ablation	chr19:56,159,927-56,163,301; chr19:56,154,636-56,159,927
	Rare	CDC14B	CN Loss	chr9:99,379,628-99,385,054	q22.33	2.6	0	3.3	2.7	5426	coding_sequence_variant	chr9:99,379,628-99,385,054
	Rare	CDH13	CN Loss	chr16:83,149,544-83,154,674	q23.3	2.6	0	3.3	2.7	5130	intron_variant	chr16:83,149,544-83,154,674; chr16:83,141,422-83,149,544; chr16:83,154,674-83,165,412; chr16:82,699,912-82,707,839; chr16:83,136,016-83,141,422; chr16:83,165,412-83,166,848; chr16:83,194,777-83,195,823; chr16:83,738,619-83,742,651
	Rare	CDK14	CN Loss	chr7:90,371,098-90,376,048	q21.13	2.6	0	3.3	2.7	4950	intron_variant	chr7:90,371,098-90,376,048; chr7:90,369,642-90,371,098; chr7:90,376,048-90,377,332
	Rare	CDYL2	CN Loss	chr16:80,834,746-80,841,691	q23.2	2.6	0	3.3	2.7	6945	coding_sequence_variant	chr16:80,834,746-80,841,691; chr16:80,832,257-80,834,746; chr16:80,829,941-80,832,257
	Rare	CLCN7	CN Gain	chr16:1,500,584-1,507,930	p13.3	3.6	0.3	3.3	2.7	7346	coding_sequence_variant	chr16:1,491,721-1,496,795; chr16:1,500,584-1,507,930; chr16:1,496,795-1,499,408; chr16:1,499,437-1,500,584; chr16:1,508,182-1,509,738; chr16:1,516,890-1,521,262
	Rare	CLIC3	CN Gain	chr9:139,888,594-139,897,039	q34.3	3.1	0.1	3.2	2.7	8445	coding_sequence_variant	chr9:139,888,594-139,897,039; chr9:139,879,986-139,901,056
	Rare	COLEC12	CN Loss	chr18:459,991-467,628	p11.32	2.6	0	3.3	2.7	7637	intron_variant	chr18:459,991-467,628; chr18:458,846-459,991
	Rare	CRIP1	CN Gain	chr14:105,944,851-105,965,856	q32.33	3.1	0.1	3.2	2.7	21005	coding_sequence_variant	chr14:105,944,851-105,965,856
	Rare	CRNDE	CN Loss	chr16:54,955,310-54,957,868	q12.2	2.6	0	3.3	2.7	2558	non_coding_transcript_exon_variant	chr16:54,955,310-54,957,868; chr16:54,954,223-54,955,310
	Rare	CTD-3080P12.3	CN Gain	chr5:1,166,013-1,187,983	p15.33	3.1	0.1	3.2	2.7	21970	transcript_amplification	chr5:1,166,013-1,187,983
	Rare	DGAT1	CN Gain	chr8:145,532,625-145,545,365	q24.3	3.1	0.1	3.2	2.7	12740	coding_sequence_variant	chr8:145,545,365-145,555,601; chr8:145,532,625-145,545,365
	Rare	DKFZP434A062	CN Gain	chr9:139,220,515-139,223,612	q34.3	3.1	0.1	3.2	2.7	3097	coding_sequence_variant	chr9:139,159,716-139,220,515; chr9:139,220,515-139,223,612
	Rare	DKFZP434K028	CN Gain	chr11:61,516,473-61,533,750	q12.2	3.1	0.1	3.2	2.7	17277	transcript_amplification	chr11:61,516,473-61,533,750
	Rare	DNAJC3	CN Loss	chr13:96,373,210-96,376,428	q32.1	2.6	0	3.3	2.7	3218	coding_sequence_variant	chr13:96,373,210-96,376,428; chr13:96,376,428-96,378,244; chr13:96,371,983-96,373,210; chr13:96,378,244-96,382,499
	Rare	E4F1	CN Gain	chr16:2,279,249-2,286,664	p13.3	3.1	0.1	3.2	2.7	7415	coding_sequence_variant	chr16:2,272,102-2,277,682; chr16:2,277,712-2,279,249; chr16:2,279,249-2,286,664
	Rare	EGFL7	CN Gain	chr9:139,551,181-139,563,660	q34.3	3.6	0.3	3.3	2.7	12479	coding_sequence_variant	chr9:139,563,660-139,570,421; chr9:139,551,181-139,563,660
	Rare	ELFN2	CN Loss	chr22:37,738,284-37,743,644	q13.1	2.6	0	3.3	2.7	5360	non_coding_transcript_exon_variant	chr22:37,738,284-37,743,644; chr22:37,736,936-37,738,284
	Rare	ELL	CN Loss	chr19:18,550,095-18,554,315	p13.11	2.6	0	3.3	2.7	4220	3_prime_UTR_variant	chr19:18,550,095-18,554,315; chr19:18,554,315-18,555,347
	Rare	EPN1	CN Loss	chr19:56,198,312-56,205,221	q13.42	2.6	0	3.3	2.7	6909	coding_sequence_variant	chr19:56,198,312-56,205,221; chr19:56,192,958-56,197,346; chr19:56,205,221-56,206,463
	Rare	FAM102A	CN Gain	chr9:130,707,740-130,715,002	q34.11	3.1	0.1	3.2	2.7	7262	coding_sequence_variant	chr9:130,707,740-130,715,002; chr9:130,723,066-130,739,442; chr9:130,703,270-130,706,784; chr9:130,715,002-130,723,066; chr9:130,739,442-130,742,805; chr9:130,742,805-130,744,295
	Rare	FAM227B	CN Loss	chr15:49,783,512-49,784,659	q21.2	2.6	0	3.3	2.7	1147	intron_variant	chr15:49,783,512-49,784,659
	Rare	FBRSL1	CN Gain	chr12:133,119,726-133,127,125	q24.33	3.6	0.3	3.3	2.7	7399	coding_sequence_variant	chr12:133,119,726-133,127,125; chr12:133,127,125-133,133,219; chr12:133,116,470-133,119,726; chr12:133,151,724-133,153,937; chr12:133,139,378-133,151,695; chr12:133,136,760-133,139,378; chr12:133,092,528-133,096,965; chr12:133,133,219-133,136,760; chr12:133,153,937-133,165,878
	Rare	GALM	CN Gain	chr2:38,950,896-38,953,358	p22.1	3.1	0.1	3.2	2.7	2462	intron_variant	chr2:38,950,896-38,953,358; chr2:38,953,358-38,955,903
	Rare	GNAI1	CN Loss	chr7:79,761,196-79,766,549	q21.11	2.6	0	3.3	2.7	5353	stop_lost	chr7:79,761,196-79,766,549; chr7:79,766,549-79,767,642
	Rare	GNPDA1	CN Loss	chr5:141,376,287-141,383,210	q31.3	2.6	0	3.3	2.7	6923	stop_lost	chr5:141,376,287-141,383,210; chr5:141,383,210-141,384,316
	Rare	GRM2	CN Gain	chr3:51,738,684-51,743,895	p21.2	3.1	0.1	3.2	2.7	5211	coding_sequence_variant	chr3:51,738,684-51,743,895; chr3:51,747,640-51,751,167; chr3:51,743,895-51,747,640; chr3:51,751,167-51,755,346
	Rare	GZMM	CN Loss	chr19:542,936-550,615	p13.3	2.6	0	3.3	2.7	7679	stop_lost	chr19:542,936-550,615
	Rare	HDAC11	CN Gain	chr3:13,540,451-13,558,155	p25.1	3.1	0.1	3.2	2.7	17704	coding_sequence_variant	chr3:13,540,451-13,558,155; chr3:13,524,585-13,525,934; chr3:13,531,626-13,540,451; chr3:13,525,934-13,531,626
	Rare	HES5	CN Gain	chr1:2,457,786-2,464,822	p36.32	3.6	0.3	3.3	2.7	7036	transcript_amplification	chr1:2,457,786-2,464,822
	Rare	HEXB	CN Loss	chr5:73,962,528-73,978,785	q13.3	2.6	0	3.3	2.7	16257	intron_variant	chr5:73,962,528-73,978,785; chr5:73,958,460-73,962,528; chr5:73,948,668-73,958,460
	Rare	HSF1	CN Gain	chr8:145,532,625-145,545,365	q24.3	3.1	0.1	3.2	2.7	12740	coding_sequence_variant	chr8:145,510,572-145,531,467; chr8:145,531,467-145,532,625; chr8:145,532,625-145,545,365
	Rare	ISM1-AS1	CN Loss	chr20:13,219,220-13,220,648	p12.1	2.6	0	3.3	2.7	1428	non_coding_transcript_exon_variant	chr20:13,219,220-13,220,648; chr20:13,212,832-13,218,376
	Rare	JAK1	CN Loss	chr1:65,360,596-65,364,847	p31.3	4.2	0.4	3.4	2.7	4251	intron_variant	chr1:65,360,596-65,364,847; chr1:65,364,876-65,365,912; chr1:65,365,912-65,368,308
	Rare	JAKMIP3	CN Loss	chr10:133,959,903-133,966,062	q26.3	2.6	0	3.3	2.7	6159	coding_sequence_variant	chr10:133,959,903-133,966,062; chr10:133,958,667-133,959,903
	Rare	JARID2	CN Loss	chr6:15,467,734-15,471,344	p22.3	2.6	0	3.3	2.7	3610	coding_sequence_variant	chr6:15,467,734-15,471,344; chr6:15,471,373-15,473,359; chr6:15,465,866-15,467,734
	Rare	KCNC3	CN Loss	chr19:50,819,119-50,842,614	q13.33	2.6	0	3.3	2.7	23495	stop_lost	chr19:50,819,119-50,842,614
	Rare	KCNQ1-AS1	CN Loss	chr11:2,881,279-2,887,724	p15.4	2.6	0	3.3	2.7	6445	non_coding_transcript_exon_variant	chr11:2,881,279-2,887,724; chr11:2,877,862-2,881,279; chr11:2,870,749-2,877,862
	Rare	KLK10	CN Loss	chr19:51,512,562-51,521,315	q13.41	2.6	0	3.3	2.7	8753	stop_lost	chr19:51,512,562-51,521,315
	Rare	KLK9	CN Loss	chr19:51,512,562-51,521,315	q13.41	2.6	0	3.3	2.7	8753	stop_lost	chr19:51,507,925-51,512,562; chr19:51,512,562-51,521,315
	Rare	LDB3	CN Gain	chr10:88,425,180-88,435,265	q23.2	3.1	0.1	3.2	2.7	10085	coding_sequence_variant	chr10:88,435,265-88,446,439; chr10:88,446,439-88,455,092; chr10:88,425,180-88,435,265
	Rare	LGMN	CN Loss	chr14:93,182,976-93,188,564	q32.12	2.6	0	3.3	2.7	5588	stop_lost	chr14:93,182,976-93,188,564
	Rare	LINC00375	CN Loss	chr13:85,634,138-85,639,624	q31.1	2.6	0	3.3	2.7	5486	non_coding_transcript_exon_variant	chr13:85,634,138-85,639,624; chr13:85,639,624-85,642,825
	Rare	LINC00376	CN Loss	chr13:63,782,293-63,790,348	q21.31	2.6	0	3.3	2.7	8055	intron_variant	chr13:63,782,293-63,790,348
	Rare	LINC00922	CN Loss	chr16:65,493,311-65,496,676	q21	2.6	0	3.3	2.7	3365	intron_variant	chr16:65,493,311-65,496,676; chr16:65,377,125-65,382,472; chr16:65,492,204-65,493,311; chr16:65,382,472-65,383,630; chr16:65,484,811-65,492,204; chr16:65,497,402-65,502,728
	Rare	LINC01310	CN Loss	chr22:49,287,577-49,294,366	q13.32	2.6	0	3.3	2.7	6789	transcript_ablation	chr22:49,287,577-49,294,366; chr22:49,269,516-49,279,487; chr22:49,283,965-49,287,577; chr22:49,265,225-49,269,516; chr22:49,279,487-49,283,965
	Rare	LINC01451	CN Gain	chr9:139,501,173-139,513,331	q34.3	3.6	0.3	3.3	2.7	12158	downstream_gene_variant	chr9:139,501,173-139,513,331
	Rare	LINC01512	CN Gain	chr6:43,896,417-43,898,247	p21.1	3.1	0.1	3.2	2.7	1830	intergenic_variant	chr6:43,896,417-43,898,247; chr6:43,898,247-43,906,173
	Rare	LOC100506388	CN Loss	chr17:178,956-189,095	p13.3	2.6	0	3.3	2.7	10139	5_prime_UTR_variant	chr17:178,956-189,095
	Rare	LOC101928994	CN Loss	chr10:70,971,463-70,977,716	q22.1	2.6	0	3.3	2.7	6253	non_coding_transcript_exon_variant	chr10:70,971,463-70,977,716
	Rare	LOC101929555	CN Loss	chr6:40,870,321-40,875,164	p21.1	2.6	0	3.3	2.7	4843	TF_binding_site_variant	chr6:40,870,321-40,875,164
	Rare	LOC440311	CN Loss	chr15:95,396,475-95,399,219	q26.2	2.6	0	3.3	2.7	2744	non_coding_transcript_exon_variant	chr15:95,396,475-95,399,219; chr15:95,399,219-95,406,978
	Rare	LONRF2	CN Loss	chr2:100,935,354-100,940,690	q11.2	2.6	0	3.3	2.7	5336	coding_sequence_variant	chr2:100,935,354-100,940,690; chr2:100,933,990-100,935,354
	Rare	MAN2B2	CN Gain	chr4:6,599,014-6,603,023	p16.1	3.1	0.1	3.2	2.7	4009	coding_sequence_variant	chr4:6,599,014-6,603,023; chr4:6,595,299-6,599,014; chr4:6,603,023-6,618,724; chr4:6,589,952-6,595,299
	Rare	MAP2K4	CN Loss	chr17:11,920,725-11,928,355	p12	2.6	0	3.3	2.7	7630	coding_sequence_variant	chr17:11,920,725-11,928,355; chr17:11,928,355-11,929,852
	Rare	MBOAT7	CN Loss	chr19:54,685,203-54,695,210	q13.42	2.6	0	3.3	2.7	10007	stop_lost	chr19:54,683,672-54,685,203; chr19:54,685,203-54,695,210
	Rare	MIR125A	CN Loss	chr19:52,190,063-52,199,882	q13.41	2.6	0	3.3	2.7	9819	transcript_ablation	chr19:52,190,063-52,199,882
	Rare	MIR210	CN Gain	chr11:564,507-568,674	p15.5	3.6	0.3	3.3	2.7	4167	mature_miRNA_variant	chr11:564,507-568,674
	Rare	MIR210HG	CN Gain	chr11:564,507-568,674	p15.5	3.6	0.3	3.3	2.7	4167	mature_miRNA_variant	chr11:564,507-568,674
	Rare	MIR3923	CN Loss	chr3:79,555,966-79,574,514	p12.3	2.6	0	3.3	2.7	18548	mature_miRNA_variant	chr3:79,555,966-79,574,514
	Rare	MIR4426	CN Loss	chr16:61,084,406-61,090,506	q21	2.6	0	3.3	2.7	6100	transcript_ablation	chr16:61,084,406-61,090,506
	Rare	MIR6848	CN Gain	chr8:145,532,625-145,545,365	q24.3	3.1	0.1	3.2	2.7	12740	coding_sequence_variant	chr8:145,532,625-145,545,365
	Rare	MIR937	CN Gain	chr8:144,886,302-144,901,239	q24.3	3.6	0.3	3.3	2.7	14937	coding_sequence_variant	chr8:144,886,302-144,901,239
	Rare	MIR99B	CN Loss	chr19:52,190,063-52,199,882	q13.41	2.6	0	3.3	2.7	9819	transcript_ablation	chr19:52,190,063-52,199,882
	Rare	MIRLET7E	CN Loss	chr19:52,190,063-52,199,882	q13.41	2.6	0	3.3	2.7	9819	transcript_ablation	chr19:52,190,063-52,199,882
	Rare	MMP2	CN Loss	chr16:55,507,325-55,520,431	q12.2	2.6	0	3.3	2.7	13106	stop_lost	chr16:55,507,325-55,520,431; chr16:55,520,431-55,532,828; chr16:55,537,491-55,544,740
	Rare	MRPL23	CN Gain	chr11:1,970,125-1,980,227	p15.5	3.1	0.1	3.2	2.7	10102	coding_sequence_variant	chr11:1,970,125-1,980,227; chr11:1,956,841-1,970,125
	Rare	MYRF	CN Gain	chr11:61,516,473-61,533,750	q12.2	3.1	0.1	3.2	2.7	17277	transcript_amplification	chr11:61,516,473-61,533,750; chr11:61,533,750-61,540,524; chr11:61,545,679-61,550,273
	Rare	NAPSB	CN Loss	chr19:50,819,119-50,842,614	q13.33	2.6	0	3.3	2.7	23495	stop_lost	chr19:50,819,119-50,842,614; chr19:50,842,614-50,864,646
	Rare	NCOA6	CN Loss	chr20:33,403,369-33,414,725	q11.22	2.6	0	3.3	2.7	11356	5_prime_UTR_variant	chr20:33,403,369-33,414,725
	Rare	NFIX	CN Loss	chr19:13,106,229-13,109,889	p13.2	2.6	0	3.3	2.7	3660	coding_sequence_variant	chr19:13,106,229-13,109,889; chr19:13,141,668-13,142,992; chr19:13,126,894-13,141,668; chr19:13,142,992-13,145,231
	Rare	NKAIN4	CN Gain	chr20:61,876,243-61,879,099	q13.33	3.1	0.1	3.2	2.7	2856	coding_sequence_variant	chr20:61,867,655-61,876,243; chr20:61,876,243-61,879,099; chr20:61,879,099-61,880,676
	Rare	NKILA	CN Loss	chr20:56,281,438-56,286,643	q13.31	2.6	0	3.3	2.7	5205	coding_sequence_variant	chr20:56,286,643-56,287,947; chr20:56,281,438-56,286,643
	Rare	NLRP8	CN Loss	chr19:56,498,433-56,501,963	q13.43	2.6	0	3.3	2.7	3530	stop_lost	chr19:56,498,433-56,501,963; chr19:56,497,338-56,498,433
	Rare	NOXA1	CN Gain	chr9:140,320,977-140,322,255	q34.3	3.1	0.1	3.2	2.7	1278	intron_variant	chr9:140,320,977-140,322,255; chr9:140,317,748-140,320,977; chr9:140,318,265-140,323,358; chr9:140,322,284-140,331,242
	Rare	OPN4	CN Gain	chr10:88,425,180-88,435,265	q23.2	3.1	0.1	3.2	2.7	10085	coding_sequence_variant	chr10:88,419,667-88,425,180; chr10:88,410,816-88,419,667; chr10:88,425,180-88,435,265
	Rare	PCDH9	CN Loss	chr13:67,266,963-67,268,905	q21.32	2.6	0	3.3	2.7	1942	intron_variant	chr13:67,266,963-67,268,905; chr13:67,265,147-67,266,963; chr13:67,268,905-67,270,008; chr13:67,738,468-67,740,885; chr13:67,740,885-67,747,542; chr13:67,410,428-67,413,984
	Rare	PIGQ	CN Gain	chr16:632,897-634,743	p13.3	3.6	0.3	3.3	2.7	1846	coding_sequence_variant	chr16:632,897-634,743; chr16:629,684-632,897; chr16:627,495-629,684; chr16:619,875-627,495
	Rare	PMEPA1	CN Loss	chr20:56,281,438-56,286,643	q13.31	2.6	0	3.3	2.7	5205	coding_sequence_variant	chr20:56,281,438-56,286,643
	Rare	PNPLA2	CN Gain	chr11:822,231-823,304	p15.5	3.6	0.3	3.3	2.7	1073	coding_sequence_variant	chr11:822,231-823,304; chr11:817,738-822,231; chr11:823,304-829,229
	Rare	PPP1R16A	CN Gain	chr8:145,721,652-145,728,130	q24.3	3.6	0.3	3.3	2.7	6478	coding_sequence_variant	chr8:145,695,913-145,706,928; chr8:145,721,652-145,728,130; chr8:145,718,011-145,720,727; chr8:145,715,675-145,718,011; chr8:145,706,928-145,715,675
	Rare	PRTN3	CN Loss	chr19:841,779-845,518	p13.3	2.6	0	3.3	2.7	3739	coding_sequence_variant	chr19:841,779-845,518; chr19:839,938-841,779; chr19:845,518-852,845; chr19:810,115-847,085
	Rare	PTCH1	CN Loss	chr9:98,273,891-98,278,605	q22.32	2.6	0	3.3	2.7	4714	non_coding_transcript_exon_variant	chr9:98,273,891-98,278,605; chr9:98,267,799-98,271,623; chr9:98,271,623-98,273,891; chr9:98,278,605-98,280,506; chr9:98,271,623-98,273,891; chr9:98,269,554-98,271,623
	Rare	PTPRN2	CN Loss	chr7:158,195,689-158,201,096	q36.3	2.6	0	3.3	2.7	5407	intron_variant	chr7:158,195,689-158,201,096; chr7:158,201,096-158,205,303; chr7:157,666,966-157,703,490; chr7:158,188,573-158,195,689
	Rare	PYGB	CN Loss	chr20:25,270,761-25,278,301	p11.21	2.6	0	3.3	2.7	7540	stop_lost	chr20:25,264,871-25,270,761; chr20:25,263,163-25,264,871; chr20:25,270,761-25,278,301; chr20:25,278,301-25,281,469
	Rare	RALYL	CN Loss	chr8:85,258,571-85,260,133	q21.2	2.6	0	3.3	2.7	1562	intron_variant	chr8:85,258,571-85,260,133; chr8:85,268,721-85,270,098; chr8:85,256,379-85,257,608
	Rare	RGS12	CN Gain	chr4:3,439,728-3,442,193	p16.3	3.6	0.3	3.3	2.7	2465	coding_sequence_variant	chr4:3,439,728-3,442,193; chr4:3,437,795-3,439,728
	Rare	RIC8B	CN Loss	chr12:107,281,829-107,282,869	q23.3	2.6	0	3.3	2.7	1040	3_prime_UTR_variant	chr12:107,281,829-107,282,869; chr12:107,279,451-107,281,829; chr12:107,275,261-107,279,451
	Rare	ROBO1	CN Loss	chr3:79,555,966-79,574,514	p12.3	2.6	0	3.3	2.7	18548	mature_miRNA_variant	chr3:79,548,473-79,555,966; chr3:79,545,423-79,548,473; chr3:79,574,514-79,578,441; chr3:79,555,966-79,574,514
	Rare	RPH3AL	CN Loss	chr17:178,956-189,095	p13.3	2.6	0	3.3	2.7	10139	5_prime_UTR_variant	chr17:177,721-178,956; chr17:189,095-194,329; chr17:178,956-189,095
	Rare	SAPCD2	CN Gain	chr9:139,960,216-139,967,744	q34.3	3.1	0.1	3.2	2.7	7528	coding_sequence_variant	chr9:139,960,216-139,967,744
	Rare	SCO1	CN Loss	chr17:10,590,320-10,592,817	p13.1	2.6	0	3.3	2.7	2497	intron_variant	chr17:10,590,320-10,592,817; chr17:10,592,817-10,594,243
	Rare	SEC16A	CN Gain	chr9:139,330,642-139,336,907	q34.3	3.6	0.3	3.3	2.7	6265	coding_sequence_variant	chr9:139,330,642-139,336,907; chr9:139,336,907-139,338,297; chr9:139,352,524-139,358,947; chr9:139,358,947-139,363,963; chr9:139,363,963-139,378,877
	Rare	SESTD1	CN Loss	chr2:180,059,481-180,063,627	q31.2	2.6	0	3.3	2.7	4146	intron_variant	chr2:180,059,481-180,063,627
	Rare	SHISA7	CN Loss	chr19:55,949,216-55,955,098	q13.42	2.6	0	3.3	2.7	5882	coding_sequence_variant	chr19:55,949,216-55,955,098; chr19:55,947,942-55,949,216; chr19:55,945,838-55,947,942
	Rare	SKI	CN Gain	chr1:2,236,852-2,241,390	p36.33	3.6	0.3	3.3	2.7	4538	coding_sequence_variant	chr1:2,236,852-2,241,390; chr1:2,241,390-2,242,462; chr1:2,228,584-2,236,852; chr1:2,154,958-2,169,855; chr1:2,169,855-2,175,502; chr1:2,212,429-2,219,508
	Rare	SLC25A21	CN Loss	chr14:37,247,211-37,248,891	q13.3	2.6	0	3.3	2.7	1680	intron_variant	chr14:37,247,211-37,248,891; chr14:37,237,263-37,247,211; chr14:37,248,891-37,261,542; chr14:37,227,351-37,237,263
	Rare	SLC25A22	CN Gain	chr11:795,507-796,755	p15.5	3.1	0.1	3.2	2.7	1248	5_prime_UTR_variant	chr11:786,783-795,507; chr11:795,507-796,755; chr11:797,512-806,769
	Rare	SLC2A9	CN Loss	chr4:9,949,911-9,958,523	p16.1	2.6	0	3.3	2.7	8612	intron_variant	chr4:9,949,911-9,958,523
	Rare	SLC38A10	CN Loss	chr17:79,227,367-79,232,957	q25.3	2.6	0	3.3	2.7	5590	intron_variant	chr17:79,227,367-79,232,957; chr17:79,220,011-79,227,367; chr17:79,232,957-79,237,327; chr17:79,218,556-79,220,011; chr17:79,237,327-79,238,715
	Rare	SLC41A3	CN Gain	chr3:125,806,052-125,813,163	q21.3	3.1	0.1	3.2	2.7	7111	non_coding_transcript_exon_variant	chr3:125,806,052-125,813,163; chr3:125,804,326-125,806,052; chr3:125,813,163-125,822,214
	Rare	SLC6A15	CN Loss	chr12:85,262,309-85,280,239	q21.31	2.6	0	3.3	2.7	17930	stop_lost	chr12:85,262,309-85,280,239; chr12:85,259,178-85,262,309; chr12:85,250,840-85,259,178
	Rare	SLC8A1	CN Loss	chr2:40,677,003-40,683,618	p22.1	2.6	0	3.3	2.7	6615	5_prime_UTR_variant	chr2:40,677,003-40,683,618; chr2:40,675,106-40,677,003; chr2:40,683,618-40,685,062; chr2:40,685,062-40,686,297
	Rare	SNORD12C	CN Loss	chr20:47,894,493-47,896,102	q13.13	2.6	0	3.3	2.7	1609	5_prime_UTR_variant	chr20:47,894,493-47,896,102
	Rare	SNORD131	CN Gain	chr11:1,970,125-1,980,227	p15.5	3.1	0.1	3.2	2.7	10102	coding_sequence_variant	chr11:1,970,125-1,980,227
	Rare	SPACA6	CN Loss	chr19:52,190,063-52,199,882	q13.41	2.6	0	3.3	2.7	9819	transcript_ablation	chr19:52,199,882-52,203,856; chr19:52,190,063-52,199,882
	Rare	SPACA6P-AS	CN Loss	chr19:52,190,063-52,199,882	q13.41	2.6	0	3.3	2.7	9819	transcript_ablation	chr19:52,187,882-52,190,063; chr19:52,190,063-52,199,882
	Rare	SPG20	CN Loss	chr13:36,911,839-36,918,967	q13.3	2.6	0	3.3	2.7	7128	intron_variant	chr13:36,911,839-36,918,967; chr13:36,918,967-36,923,441; chr13:36,924,327-36,926,219; chr13:36,937,586-36,950,371
	Rare	SSNA1	CN Gain	chr9:140,081,916-140,083,338	q34.3	3.6	0.3	3.3	2.7	1422	coding_sequence_variant	chr9:140,081,916-140,083,338; chr9:140,083,338-140,089,140
	Rare	TELO2	CN Gain	chr16:1,554,157-1,561,615	p13.3	3.1	0.1	3.2	2.7	7458	coding_sequence_variant	chr16:1,550,567-1,554,157; chr16:1,547,717-1,548,954; chr16:1,554,157-1,561,615
	Rare	TMEM141	CN Loss	chr9:139,686,191-139,687,441	q34.3	2.6	0	3.3	2.7	1250	stop_lost	chr9:139,686,191-139,687,441; chr9:139,680,697-139,686,191
	Rare	TMEM266	CN Loss	chr15:76,355,545-76,356,783	q24.2	2.6	0	3.3	2.7	1238	intron_variant	chr15:76,355,545-76,356,783
	Rare	TSEN34	CN Loss	chr19:54,685,203-54,695,210	q13.42	2.6	0	3.3	2.7	10007	stop_lost	chr19:54,685,203-54,695,210; chr19:54,695,210-54,696,347; chr19:54,696,347-54,697,768
	Rare	TSPAN14	CN Loss	chr10:82,211,045-82,215,543	q23.1	2.6	0	3.3	2.7	4498	5_prime_UTR_variant	chr10:82,211,045-82,215,543
	Rare	VANGL1	CN Gain	chr1:116,226,980-116,232,893	p13.1	3.1	0.1	3.2	2.7	5913	coding_sequence_variant	*chr1:116,228,177-116,229,332; chr1:116,226,980-116,232,893
	Rare	VSIG10	CN Loss	chr12:118,494,449-118,501,987	q24.23	2.6	0	3.3	2.7	7538	coding_sequence_variant	chr12:118,502,813-118,503,861; chr12:118,494,449-118,501,987
	Rare	WNT11	CN Gain	chr11:75,897,845-75,898,944	q13.5	3.1	0.1	3.2	2.7	1099	coding_sequence_variant	chr11:75,897,845-75,898,944; chr11:75,898,944-75,906,657
	Rare	WSB2	CN Loss	chr12:118,494,449-118,501,987	q24.23	2.6	0	3.3	2.7	7538	coding_sequence_variant	chr12:118,492,556-118,494,449; chr12:118,490,530-118,492,556; chr12:118,494,449-118,501,987
	Rare	ZNF580	CN Loss	chr19:56,154,636-56,159,927	q13.42	2.6	0	3.3	2.7	5291	transcript_ablation	chr19:56,152,978-56,154,636; chr19:56,151,335-56,152,978; chr19:56,154,636-56,159,927
	Rare	ZNF581	CN Loss	chr19:56,154,636-56,159,927	q13.42	2.6	0	3.3	2.7	5291	transcript_ablation	chr19:56,154,636-56,159,927
	Rare	ZNFX1	CN Loss	chr20:47,894,493-47,896,102	q13.13	2.6	0	3.3	2.7	1609	5_prime_UTR_variant	chr20:47,894,493-47,896,102
	Rare	ABCA7	CN Loss	chr19:1,040,903-1,043,267	p13.3	3.1	0.1	3.2	2.6	2364	stop_lost	chr19:1,040,903-1,043,267; chr19:1,043,267-1,049,948; chr19:1,038,447-1,040,903
	Rare	AKAP13	CN Loss	chr15:86,056,335-86,059,597	q25.3	3.6	0.3	3.3	2.6	3262	intron_variant	chr15:86,056,335-86,059,597
	Rare	ANKRD9	CN Loss	chr14:102,973,676-102,979,526	q32.31	3.1	0.1	3.2	2.6	5850	stop_lost	chr14:102,973,676-102,979,526; chr14:102,972,184-102,973,676
	Rare	CCDC9	CN Loss	chr19:47,771,993-47,777,669	q13.32	3.1	0.1	3.2	2.6	5676	stop_lost	chr19:47,771,993-47,777,669
	Rare	CDH7	CN Loss	chr18:63,414,900-63,419,612	q22.1	3.1	0.1	3.2	2.6	4712	5_prime_UTR_variant	*chr18:63,453,950-63,455,158; chr18:63,414,900-63,419,612; chr18:63,420,727-63,423,833; chr18:63,419,612-63,420,727; chr18:63,470,509-63,473,964; chr18:63,513,579-63,533,486
	Rare	COL18A1	CN Loss	chr21:46,853,272-46,855,207	q22.3	3.1	0.1	3.2	2.6	1935	intron_variant	chr21:46,853,272-46,855,207; chr21:46,850,699-46,853,272; chr21:46,846,542-46,850,699; chr21:46,855,207-46,860,325; chr21:46,896,780-46,900,048; chr21:46,820,778-46,828,147
	Rare	CTDP1	CN Loss	chr18:77,513,859-77,515,159	q23	3.1	0.1	3.2	2.6	1300	3_prime_UTR_variant	chr18:77,513,859-77,515,159
	Rare	DSC2	CN Loss	chr18:28,679,299-28,699,902	q12.1	3.1	0.1	3.2	2.6	20603	coding_sequence_variant	chr18:28,675,919-28,677,032; chr18:28,679,299-28,699,902
	Rare	DSCAS	CN Loss	chr18:28,679,299-28,699,902	q12.1	3.1	0.1	3.2	2.6	20603	coding_sequence_variant	chr18:28,679,299-28,699,902
	Rare	ERICH1-AS1	CN Loss	chr8:1,045,066-1,053,783	p23.3	3.1	0.1	3.2	2.6	8717	intron_variant	chr8:1,045,066-1,053,783; chr8:1,053,783-1,056,007
	Rare	GPC5	CN Loss	chr13:92,875,636-92,878,354	q31.3	3.1	0.1	3.2	2.6	2718	intron_variant	chr13:92,875,636-92,878,354; chr13:92,869,051-92,874,301; chr13:92,874,301-92,875,636; chr13:92,881,123-92,882,397; chr13:93,076,614-93,080,201
	Rare	GSE1	CN Loss	chr16:85,683,779-85,689,298	q24.1	3.1	0.1	3.2	2.6	5519	coding_sequence_variant	chr16:85,683,779-85,689,298; chr16:85,673,777-85,677,676; chr16:85,679,604-85,682,473; chr16:85,689,298-85,690,861; chr16:85,682,473-85,683,779; chr16:85,677,676-85,692,827
	Rare	INAFM1	CN Loss	chr19:47,771,993-47,777,669	q13.32	3.1	0.1	3.2	2.6	5676	stop_lost	chr19:47,771,993-47,777,669; chr19:47,777,669-47,778,855; chr19:47,778,855-47,780,174
	Rare	LINC00676	CN Loss	chr13:110,377,036-110,380,721	q34	3.1	0.1	3.2	2.6	3685	non_coding_transcript_exon_variant	chr13:110,377,036-110,380,721; chr13:110,380,721-110,382,656
	Rare	LOC100505797	CN Loss	chr18:70,530,028-70,537,908	q22.3	3.1	0.1	3.2	2.6	7880	coding_sequence_variant	chr18:70,537,908-70,542,738; chr18:70,542,738-70,545,558; chr18:70,530,028-70,537,908
	Rare	LOC105372441	CN Loss	chr19:51,333,726-51,335,485	q13.33	3.1	0.1	3.2	2.6	1759	coding_sequence_variant	chr19:51,333,726-51,335,485
	Rare	MAMDC4	CN Gain	chr9:139,754,524-139,756,109	q34.3	4.7	0.7	3.1	2.6	1585	coding_sequence_variant	*chr9:139,746,669-139,747,826; *chr9:139,747,826-139,749,646; *chr9:139,749,646-139,750,997; *chr9:139,751,026-139,752,147; *chr9:139,753,173-139,754,495; chr9:139,754,524-139,756,109; chr9:139,745,544-139,749,646
	Rare	MIR4500HG	CN Loss	chr13:88,091,252-88,098,547	q31.2	3.1	0.1	3.2	2.6	7295	non_coding_transcript_exon_variant	chr13:88,091,252-88,098,547; chr13:88,098,547-88,099,768
	Rare	NCOA7	CN Loss	chr6:126,183,456-126,186,967	q22.32	3.1	0.1	3.2	2.6	3511	intron_variant	chr6:126,183,456-126,186,967
	Rare	NELFCD	CN Loss	chr20:57,554,422-57,560,508	q13.32	3.1	0.1	3.2	2.6	6086	coding_sequence_variant	chr20:57,554,422-57,560,508; chr20:57,560,508-57,561,861
	Rare	NETO1	CN Loss	chr18:70,530,028-70,537,908	q22.3	3.1	0.1	3.2	2.6	7880	coding_sequence_variant	chr18:70,526,690-70,530,028; chr18:70,530,028-70,537,908; chr18:70,515,763-70,526,690
	Rare	SLC23A2	CN Loss	chr20:4,979,527-4,985,421	p13	3.1	0.1	3.2	2.6	5894	5_prime_UTR_variant	chr20:4,979,527-4,985,421; chr20:4,975,590-4,979,527; chr20:4,985,421-4,988,401; chr20:4,988,401-4,989,581
	Rare	TMTC2	CN Loss	chr12:83,245,951-83,252,775	q21.31	3.1	0.1	3.2	2.6	6824	coding_sequence_variant	chr12:83,245,951-83,252,775; chr12:83,227,162-83,245,951; chr12:83,252,775-83,265,751
	Rare	TTC6	CN Loss	chr14:38,072,631-38,074,089	q21.1	3.1	0.1	3.2	2.6	1458	intron_variant	chr14:38,072,631-38,074,089; chr14:38,130,151-38,137,758
	Rare	ZNF516	CN Loss	chr18:74,158,207-74,163,158	q23	3.1	0.1	3.2	2.6	4951	intron_variant	chr18:74,158,207-74,163,158
	Rare	DMBT1	CN Loss	chr10:124,374,313-124,376,821	q26.13	4.7	0.7	3.1	2.5	2508	coding_sequence_variant	*chr10:124,355,979-124,357,268; *chr10:124,354,855-124,355,979; *chr10:124,352,408-124,354,825; *chr10:124,370,201-124,373,129; *chr10:124,362,895-124,364,580; *chr10:124,361,400-124,362,895; *chr10:124,373,129-124,374,313; *chr10:124,364,580-124,370,201; *chr10:124,359,866-124,361,400; *chr10:124,358,275-124,359,837; chr10:124,374,313-124,376,821
	Rare	MIR4292	CN Gain	chr9:139,723,782-139,728,613	q34.3	4.2	0.6	3	2.5	4831	coding_sequence_variant	chr9:139,723,782-139,728,613; chr9:139,722,480-139,728,584
	Rare	NAPRT	CN Gain	chr8:144,659,623-144,664,643	q24.3	4.2	0.6	3	2.5	5020	coding_sequence_variant	chr8:144,656,831-144,657,946; chr8:144,659,623-144,664,643
	Rare	P4HA2	CN Loss	chr5:131,542,245-131,545,734	q31.1	4.7	0.7	3.1	2.5	3489	coding_sequence_variant	chr5:131,542,245-131,545,734; chr5:131,545,734-131,547,118; chr5:131,540,155-131,541,188; chr5:131,541,188-131,547,858
	Rare	SMARCA2	CN Loss	chr9:2,147,868-2,152,307	p24.3	4.7	0.7	3.1	2.5	4439	intron_variant	chr9:2,147,868-2,152,307
	Rare	CHTF18	CN Gain	chr16:837,519-847,432	p13.3	3.6	0.4	2.8	2.3	9913	coding_sequence_variant	chr16:847,432-851,915; chr16:837,519-847,432
	Rare	CPSF3L	CN Gain	chr1:1,249,914-1,253,709	p36.33	3.6	0.4	2.8	2.3	3795	coding_sequence_variant	chr1:1,242,162-1,250,261; chr1:1,249,914-1,253,709; chr1:1,248,902-1,249,914; chr1:1,253,709-1,255,998; chr1:1,255,998-1,260,101
	Rare	GPT	CN Gain	chr8:145,728,130-145,731,646	q24.3	3.6	0.4	2.8	2.3	3516	coding_sequence_variant	chr8:145,728,130-145,731,646; chr8:145,731,646-145,738,789
	Rare	HGFAC	CN Gain	chr4:3,442,193-3,449,484	p16.3	3.6	0.4	2.8	2.3	7291	coding_sequence_variant	chr4:3,442,193-3,449,484; chr4:3,449,514-3,452,562
	Rare	MIR126	CN Gain	chr9:139,563,660-139,570,421	q34.3	3.6	0.4	2.8	2.3	6761	coding_sequence_variant	chr9:139,563,660-139,570,421
	Rare	MROH6	CN Gain	chr8:144,651,142-144,652,690	q24.3	4.7	0.9	2.8	2.3	1548	coding_sequence_variant	*chr8:144,647,305-144,651,113; chr8:144,651,142-144,652,690; chr8:144,652,719-144,654,783; chr8:144,654,783-144,656,831
	Rare	MSLN	CN Gain	chr16:814,735-820,132	p13.3	3.6	0.4	2.8	2.3	5397	coding_sequence_variant	chr16:814,735-820,132; chr16:809,814-813,353
	Rare	RNF223	CN Gain	chr1:1,006,583-1,008,995	p36.33	4.7	0.9	2.8	2.3	2412	coding_sequence_variant	chr1:1,006,583-1,008,995; chr1:1,008,995-1,010,143
	Rare	RPUSD1	CN Gain	chr16:837,519-847,432	p13.3	3.6	0.4	2.8	2.3	9913	coding_sequence_variant	chr16:825,574-837,519; chr16:837,519-847,432
	Rare	TPRN	CN Gain	chr9:140,083,338-140,089,140	q34.3	3.6	0.4	2.8	2.3	5802	coding_sequence_variant	chr9:140,083,338-140,089,140; chr9:140,089,140-140,090,817; chr9:140,090,847-140,101,503
	Rare	ACD	CN Gain	chr16:67,679,360-67,697,418	q22.1	2.1	0	2.6	2.2	18058	transcript_amplification	chr16:67,679,360-67,697,418
	Rare	ADGRF2	CN Gain	chr6:47,652,279-47,657,586	p12.3	2.1	0	2.6	2.2	5307	coding_sequence_variant	chr6:47,652,279-47,657,586
	Rare	ALYREF	CN Gain	chr17:79,845,640-79,858,426	q25.3	2.1	0	2.6	2.2	12786	transcript_amplification	chr17:79,845,640-79,858,426
	Rare	AMBRA1	CN Gain	chr11:46,401,336-46,420,211	p11.2	2.1	0	2.6	2.2	18875	coding_sequence_variant	chr11:46,401,336-46,420,211
	Rare	ANAPC11	CN Gain	chr17:79,845,640-79,858,426	q25.3	2.1	0	2.6	2.2	12786	transcript_amplification	chr17:79,845,640-79,858,426
	Rare	ARHGEF17	CN Gain	chr11:73,069,891-73,083,297	q13.4	2.1	0	2.6	2.2	13406	coding_sequence_variant	chr11:73,069,891-73,083,297; chr11:73,067,854-73,069,891
	Rare	ARHGEF18	CN Gain	chr19:7,526,766-7,544,485	p13.2	2.1	0	2.6	2.2	17719	coding_sequence_variant	chr19:7,526,766-7,544,485
	Rare	ARID1B	CN Gain	chr6:157,095,512-157,102,244	q25.3	2.1	0	2.6	2.2	6732	coding_sequence_variant	chr6:157,095,512-157,102,244
	Rare	ARL6IP4	CN Gain	chr12:123,460,775-123,469,771	q24.31	2.1	0	2.6	2.2	8996	coding_sequence_variant	chr12:123,460,775-123,469,771
	Rare	ATP2A3	CN Gain	chr17:3,847,370-3,861,351	p13.2	2.1	0	2.6	2.2	13981	coding_sequence_variant	chr17:3,847,370-3,861,351; chr17:3,845,192-3,847,370; chr17:3,861,351-3,869,690
	Rare	AXIN1	CN Gain	chr16:337,663-344,215	p13.3	2.1	0	2.6	2.2	6552	coding_sequence_variant	chr16:337,663-344,215; chr16:334,243-337,663; chr16:334,243-344,215
	Rare	BIRC7	CN Gain	chr20:61,867,655-61,876,243	q13.33	3.1	0.3	2.7	2.2	8588	coding_sequence_variant	chr20:61,865,829-61,867,655; chr20:61,867,655-61,876,243
	Rare	C11orf94	CN Gain	chr11:45,927,840-45,950,852	p11.2	2.1	0	2.6	2.2	23012	coding_sequence_variant	chr11:45,927,840-45,950,852
	Rare	C11orf95	CN Gain	chr11:63,529,213-63,537,865	q13.1	2.1	0	2.6	2.2	8652	transcript_amplification	chr11:63,529,213-63,537,865; chr11:63,528,121-63,529,213
	Rare	C14orf180	CN Gain	chr14:105,026,652-105,058,879	q32.33	2.1	0	2.6	2.2	32227	transcript_amplification	chr14:105,037,351-105,049,873; chr14:105,026,652-105,058,879
	Rare	C21orf2	CN Gain	chr21:45,754,500-45,756,437	q22.3	2.1	0	2.6	2.2	1937	coding_sequence_variant	chr21:45,754,500-45,756,437; chr21:45,733,146-45,754,500
	Rare	CAMK1D	CN Gain	chr10:12,559,923-12,565,600	p13	2.1	0	2.6	2.2	5677	intron_variant	chr10:12,559,923-12,565,600; chr10:12,557,339-12,559,923; chr10:12,565,600-12,567,841
	Rare	CARMIL2	CN Gain	chr16:67,679,360-67,697,418	q22.1	2.1	0	2.6	2.2	18058	transcript_amplification	chr16:67,677,002-67,679,360; chr16:67,679,360-67,697,418
	Rare	CASP8	CN Gain	chr2:202,145,760-202,151,821	q33.1	2.1	0	2.6	2.2	6061	coding_sequence_variant	chr2:202,145,760-202,151,821; chr2:202,144,660-202,145,760; chr2:202,151,821-202,154,307
	Rare	CASZ1	CN Gain	chr1:10,687,182-10,704,875	p36.22	2.1	0	2.6	2.2	17693	coding_sequence_variant	chr1:10,704,875-10,709,951; chr1:10,687,182-10,704,875
	Rare	CATSPER1	CN Gain	chr11:65,774,089-65,785,415	q13.1	2.1	0	2.6	2.2	11326	coding_sequence_variant	chr11:65,785,415-65,786,943; chr11:65,774,089-65,785,415
	Rare	CCAR2	CN Gain	chr8:22,472,267-22,478,355	p21.3	2.1	0	2.6	2.2	6088	coding_sequence_variant	chr8:22,472,267-22,478,355
	Rare	CCDC130	CN Gain	chr19:13,873,586-13,877,640	p13.2	2.1	0	2.6	2.2	4054	coding_sequence_variant	chr19:13,873,586-13,877,640
	Rare	CCDC57	CN Gain	chr17:80,056,160-80,060,681	q25.3	2.1	0	2.6	2.2	4521	coding_sequence_variant	chr17:80,056,160-80,060,681; chr17:80,062,291-80,063,939
	Rare	CCNL2	CN Gain	chr1:1,318,541-1,324,032	p36.33	2.1	0	2.6	2.2	5491	coding_sequence_variant	chr1:1,318,541-1,324,032; chr1:1,324,032-1,325,190
	Rare	CD244	CN Gain	chr1:160,822,630-160,833,891	q23.3	2.1	0	2.6	2.2	11261	coding_sequence_variant	chr1:160,822,630-160,833,891; chr1:160,818,361-160,822,630
	Rare	CEND1	CN Gain	chr11:786,783-795,507	p15.5	3.1	0.3	2.7	2.2	8724	coding_sequence_variant	chr11:786,783-795,507
	Rare	CHIT1	CN Gain	chr1:203,186,135-203,194,274	q32.1	2.1	0	2.6	2.2	8139	coding_sequence_variant	chr1:203,186,135-203,194,274; chr1:203,185,106-203,186,135
	Rare	CHRM4	CN Gain	chr11:46,401,336-46,420,211	p11.2	2.1	0	2.6	2.2	18875	coding_sequence_variant	chr11:46,401,336-46,420,211
	Rare	CLSTN1	CN Gain	chr1:9,882,422-9,889,807	p36.22	2.1	0	2.6	2.2	7385	coding_sequence_variant	chr1:9,882,422-9,889,807
	Rare	COL6A1	CN Gain	chr21:47,404,939-47,411,286	q22.3	2.1	0	2.6	2.2	6347	coding_sequence_variant	chr21:47,404,939-47,411,286; chr21:47,424,080-47,431,675; chr21:47,411,315-47,424,051; chr21:47,396,911-47,404,939
	Rare	COL9A3	CN Gain	chr20:61,458,552-61,460,542	q13.33	2.1	0	2.6	2.2	1990	coding_sequence_variant	chr20:61,458,552-61,460,542; chr20:61,456,090-61,457,656; chr20:61,450,490-61,456,090
	Rare	CPLX1	CN Gain	chr4:817,595-826,492	p16.3	3.1	0.3	2.7	2.2	8897	coding_sequence_variant	chr4:817,595-826,492; chr4:816,396-817,595
	Rare	CRELD2	CN Gain	chr22:50,320,148-50,321,872	q13.33	2.1	0	2.6	2.2	1724	coding_sequence_variant	chr22:50,320,148-50,321,872; chr22:50,317,562-50,320,148
	Rare	CST6	CN Gain	chr11:65,774,089-65,785,415	q13.1	2.1	0	2.6	2.2	11326	coding_sequence_variant	chr11:65,774,089-65,785,415
	Rare	CTU2	CN Gain	chr16:88,779,425-88,795,866	q24.3	2.1	0	2.6	2.2	16441	coding_sequence_variant	chr16:88,779,425-88,795,866
	Rare	DEAF1	CN Gain	chr11:642,659-645,438	p15.5	2.1	0	2.6	2.2	2779	coding_sequence_variant	chr11:642,659-645,438
	Rare	DEFA11P	CN Gain	chr8:6,882,547-6,887,732	p23.1	2.1	0	2.6	2.2	5185	transcript_amplification	chr8:6,882,547-6,887,732
	Rare	DGKZ	CN Gain	chr11:46,401,336-46,420,211	p11.2	2.1	0	2.6	2.2	18875	coding_sequence_variant	chr11:46,401,336-46,420,211; chr11:46,387,340-46,401,336
	Rare	DHX30	CN Gain	chr3:47,818,056-47,845,990	p21.31	2.1	0	2.6	2.2	27934	coding_sequence_variant	chr3:47,845,990-47,864,381; chr3:47,889,233-47,897,654; chr3:47,818,056-47,845,990
	Rare	DLEU1	CN Gain	chr13:51,068,542-51,069,826	q14.3	2.1	0	2.6	2.2	1284	non_coding_transcript_exon_variant	chr13:51,068,542-51,069,826; chr13:51,075,335-51,084,454
	Rare	DNAAF5	CN Gain	chr7:761,888-768,591	p22.3	2.1	0	2.6	2.2	6703	coding_sequence_variant	chr7:768,591-771,599; chr7:761,888-768,591
	Rare	DOC2GP	CN Gain	chr11:67,378,730-67,397,492	q13.2	2.1	0	2.6	2.2	18762	transcript_amplification	chr11:67,378,730-67,397,492
	Rare	DOCK3	CN Gain	chr3:50,872,713-50,879,807	p21.2	2.1	0	2.6	2.2	7094	coding_sequence_variant	chr3:50,872,713-50,879,807; chr3:50,879,807-50,881,244
	Rare	EHD1	CN Gain	chr11:64,619,019-64,624,567	q13.1	2.1	0	2.6	2.2	5548	coding_sequence_variant	chr11:64,619,019-64,624,567
	Rare	ELFN1-AS1	CN Gain	chr7:1,780,772-1,782,226	p22.3	2.1	0	2.6	2.2	1454	non_coding_transcript_exon_variant	chr7:1,780,772-1,782,226
	Rare	ELOVL7	CN Gain	chr5:60,109,171-60,111,107	q12.1	2.1	0	2.6	2.2	1936	intron_variant	chr5:60,109,171-60,111,107; chr5:60,111,136-60,112,226
	Rare	ENKD1	CN Gain	chr16:67,679,360-67,697,418	q22.1	2.1	0	2.6	2.2	18058	transcript_amplification	chr16:67,679,360-67,697,418; chr16:67,697,418-67,702,013
	Rare	FAAP100	CN Gain	chr17:79,488,255-79,513,352	q25.3	2.1	0	2.6	2.2	25097	coding_sequence_variant	chr17:79,513,352-79,515,493; chr17:79,512,508-79,514,125; chr17:79,488,255-79,513,352; chr17:79,500,819-79,512,508
	Rare	FAM168A	CN Gain	chr11:73,111,182-73,114,387	q13.4	2.1	0	2.6	2.2	3205	3_prime_UTR_variant	chr11:73,111,182-73,114,387; chr11:73,114,387-73,116,936
	Rare	FBXL6	CN Gain	chr8:145,577,553-145,587,066	q24.3	3.1	0.3	2.7	2.2	9513	transcript_amplification	chr8:145,577,553-145,587,066
	Rare	FGD5	CN Gain	chr3:14,955,302-14,969,577	p25.1	2.1	0	2.6	2.2	14275	coding_sequence_variant	chr3:14,955,302-14,969,577; chr3:14,953,803-14,955,302
	Rare	FLII	CN Gain	chr17:18,133,383-18,151,324	p11.2	2.1	0	2.6	2.2	17941	coding_sequence_variant	chr17:18,151,324-18,157,813; chr17:18,133,383-18,151,324
	Rare	FLJ23867	CN Gain	chr1:180,163,678-180,168,830	q25.2	2.1	0	2.6	2.2	5152	coding_sequence_variant	chr1:180,163,678-180,168,830
	Rare	FOXQ1	CN Gain	chr6:1,312,065-1,318,605	p25.3	2.1	0	2.6	2.2	6540	transcript_amplification	chr6:1,312,065-1,318,605
	Rare	FSCN2	CN Gain	chr17:79,488,255-79,513,352	q25.3	2.1	0	2.6	2.2	25097	coding_sequence_variant	chr17:79,488,255-79,500,819; chr17:79,488,255-79,513,352; chr17:79,500,819-79,512,508
	Rare	FSTL3	CN Gain	chr19:676,818-682,530	p13.3	2.1	0	2.6	2.2	5712	coding_sequence_variant	chr19:676,818-682,530; chr19:657,444-676,818
	Rare	GET4	CN Gain	chr7:934,831-936,632	p22.3	2.1	0	2.6	2.2	1801	coding_sequence_variant	chr7:934,831-936,632
	Rare	GIT1	CN Gain	chr17:27,909,708-27,914,353	q11.2	2.1	0	2.6	2.2	4645	coding_sequence_variant	chr17:27,909,708-27,914,353; chr17:27,914,353-27,916,111
	Rare	GLYCTK	CN Gain	chr3:52,323,664-52,330,365	p21.1	2.1	0	2.6	2.2	6701	coding_sequence_variant	chr3:52,323,664-52,330,365
	Rare	GLYCTK-AS1	CN Gain	chr3:52,323,664-52,330,365	p21.1	2.1	0	2.6	2.2	6701	coding_sequence_variant	chr3:52,323,664-52,330,365
	Rare	GPIHBP1	CN Gain	chr8:144,293,391-144,304,990	q24.3	2.1	0	2.6	2.2	11599	transcript_amplification	chr8:144,293,391-144,304,990
	Rare	GRINA	CN Gain	chr8:145,053,115-145,069,029	q24.3	2.1	0	2.6	2.2	15914	coding_sequence_variant	chr8:145,053,115-145,069,029
	Rare	HES4	CN Gain	chr1:934,747-947,345	p36.33	2.1	0	2.6	2.2	12598	coding_sequence_variant	chr1:934,747-947,345; chr1:930,430-934,747
	Rare	HIP1	CN Gain	chr7:75,348,472-75,352,348	q11.23	2.1	0	2.6	2.2	3876	intron_variant	chr7:75,348,472-75,352,348
	Rare	HK3	CN Gain	chr5:176,306,366-176,309,062	q35.2	2.1	0	2.6	2.2	2696	coding_sequence_variant	chr5:176,306,366-176,309,062
	Rare	HS1BP3	CN Gain	chr2:20,812,931-20,826,541	p24.1	2.1	0	2.6	2.2	13610	coding_sequence_variant	chr2:20,812,931-20,826,541
	Rare	ID3	CN Gain	chr1:23,876,467-23,886,379	p36.12	2.1	0	2.6	2.2	9912	transcript_amplification	chr1:23,876,467-23,886,379
	Rare	IZUMO4	CN Gain	chr19:2,096,288-2,123,736	p13.3	2.1	0	2.6	2.2	27448	coding_sequence_variant	chr19:2,096,288-2,123,736
	Rare	JPH3	CN Gain	chr16:87,719,507-87,752,281	q24.2	2.1	0	2.6	2.2	32774	coding_sequence_variant	chr16:87,717,179-87,719,507; chr16:87,719,507-87,752,281
	Rare	KIAA1841	CN Gain	chr2:61,297,307-61,322,361	p16.1 - p15	2.1	0	2.6	2.2	25054	coding_sequence_variant	chr2:61,297,307-61,322,361; chr2:61,293,015-61,297,307; chr2:61,322,361-61,334,588
	Rare	KLHL29	CN Gain	chr2:23,857,915-23,867,027	p24.1	2.1	0	2.6	2.2	9112	coding_sequence_variant	chr2:23,857,915-23,867,027; chr2:23,867,027-23,868,224
	Rare	LARGE2	CN Gain	chr11:45,927,840-45,950,852	p11.2	2.1	0	2.6	2.2	23012	coding_sequence_variant	chr11:45,927,840-45,950,852
	Rare	LCORL	CN Gain	chr4:18,018,333-18,026,137	p15.31	2.1	0	2.6	2.2	7804	coding_sequence_variant	chr4:18,018,333-18,026,137
	Rare	LINC00167	CN Gain	chr11:129,868,975-129,874,284	q24.3	2.1	0	2.6	2.2	5309	5_prime_UTR_variant	chr11:129,868,975-129,874,284
	Rare	LINC00390	CN Gain	chr13:44,714,489-44,718,107	q14.11	2.1	0	2.6	2.2	3618	coding_sequence_variant	chr13:44,713,357-44,714,489; chr13:44,714,489-44,718,107; chr13:44,718,107-44,719,167
	Rare	LINC01344	CN Gain	chr1:182,268,539-182,276,689	q25.3	2.1	0	2.6	2.2	8150	intron_variant	chr1:182,268,539-182,276,689; chr1:182,266,893-182,268,539
	Rare	LLGL1	CN Gain	chr17:18,133,383-18,151,324	p11.2	2.1	0	2.6	2.2	17941	coding_sequence_variant	chr17:18,133,383-18,151,324
	Rare	LOC100128573	CN Gain	chr19:7,526,766-7,544,485	p13.2	2.1	0	2.6	2.2	17719	coding_sequence_variant	chr19:7,526,766-7,544,485
	Rare	LOC100996579	CN Gain	chr2:162,103,143-162,107,202	q24.2	2.1	0	2.6	2.2	4059	non_coding_transcript_exon_variant	chr2:162,103,143-162,107,202; chr2:162,095,333-162,103,143
	Rare	LOC101928796	CN Gain	chr21:47,390,672-47,396,911	q22.3	2.1	0	2.6	2.2	6239	upstream_gene_variant	chr21:47,390,672-47,396,911
	Rare	LOC101929512	CN Gain	chr2:162,103,143-162,107,202	q24.2	2.1	0	2.6	2.2	4059	non_coding_transcript_exon_variant	chr2:162,107,202-162,113,124; chr2:162,103,143-162,107,202; chr2:162,095,333-162,103,143
	Rare	LOC105376360	CN Loss	chr10:3,511,505-3,514,425	p15.2	4.7	0.9	2.8	2.2	2920	intergenic_variant	chr10:3,511,505-3,514,425; chr10:3,514,425-3,515,558
	Rare	LOC105378591	CN Gain	chr1:1,973,922-1,982,224	p36.33	3.1	0.3	2.7	2.2	8302	coding_sequence_variant	chr1:1,973,922-1,982,224
	Rare	LTBP3	CN Gain	chr11:65,303,313-65,310,568	q13.1	2.1	0	2.6	2.2	7255	coding_sequence_variant	chr11:65,310,568-65,337,315; chr11:65,303,313-65,310,568
	Rare	MAFG	CN Gain	chr17:79,880,121-79,902,365	q25.3	2.1	0	2.6	2.2	22244	coding_sequence_variant	chr17:79,880,121-79,902,365
	Rare	MAFG-AS1	CN Gain	chr17:79,880,121-79,902,365	q25.3	2.1	0	2.6	2.2	22244	coding_sequence_variant	chr17:79,880,121-79,902,365
	Rare	MAN1B1	CN Gain	chr9:140,001,570-140,003,627	q34.3	2.1	0	2.6	2.2	2057	coding_sequence_variant	chr9:140,001,570-140,003,627; chr9:140,003,627-140,015,160; chr9:139,978,609-140,001,570
	Rare	MAP3K6	CN Gain	chr1:27,676,013-27,682,381	p36.11	2.1	0	2.6	2.2	6368	coding_sequence_variant	chr1:27,687,859-27,697,964; chr1:27,676,013-27,682,381
	Rare	MAPK8IP1	CN Gain	chr11:45,927,840-45,950,852	p11.2	2.1	0	2.6	2.2	23012	coding_sequence_variant	chr11:45,927,840-45,950,852
	Rare	MAPK8IP2	CN Gain	chr22:51,037,878-51,043,772	q13.33	2.1	0	2.6	2.2	5894	coding_sequence_variant	chr22:51,037,878-51,043,772; chr22:51,043,772-51,046,090
	Rare	MDK	CN Gain	chr11:46,401,336-46,420,211	p11.2	2.1	0	2.6	2.2	18875	coding_sequence_variant	chr11:46,401,336-46,420,211
	Rare	MIR1255B1	CN Gain	chr4:36,426,329-36,438,817	p14	2.1	0	2.6	2.2	12488	regulatory_region_amplification	chr4:36,426,329-36,438,817
	Rare	MIR1302-1	CN Gain	chr12:113,129,961-113,143,054	q24.13	2.1	0	2.6	2.2	13093	transcript_amplification	chr12:113,129,961-113,143,054
	Rare	MIR135A1	CN Gain	chr3:52,323,664-52,330,365	p21.1	2.1	0	2.6	2.2	6701	coding_sequence_variant	chr3:52,323,664-52,330,365
	Rare	MIR1914	CN Gain	chr20:62,570,859-62,583,358	q13.33	2.1	0	2.6	2.2	12499	coding_sequence_variant	chr20:62,570,859-62,583,358
	Rare	MIR3117	CN Gain	chr1:67,074,938-67,095,815	p31.3	2.1	0	2.6	2.2	20877	coding_sequence_variant	chr1:67,074,938-67,095,815
	Rare	MIR3196	CN Gain	chr20:61,867,655-61,876,243	q13.33	3.1	0.3	2.7	2.2	8588	coding_sequence_variant	chr20:61,867,655-61,876,243
	Rare	MIR339	CN Gain	chr7:1,057,452-1,073,211	p22.3	2.1	0	2.6	2.2	15759	coding_sequence_variant	chr7:1,057,452-1,073,211
	Rare	MIR4310	CN Gain	chr15:42,147,778-42,178,728	q15.1	2.1	0	2.6	2.2	30950	coding_sequence_variant	chr15:42,147,778-42,178,728
	Rare	MIR4466	CN Gain	chr6:157,095,512-157,102,244	q25.3	2.1	0	2.6	2.2	6732	coding_sequence_variant	chr6:157,095,512-157,102,244
	Rare	MIR4722	CN Gain	chr16:88,779,425-88,795,866	q24.3	2.1	0	2.6	2.2	16441	coding_sequence_variant	chr16:88,779,425-88,795,866
	Rare	MIR4740	CN Gain	chr17:79,373,904-79,375,709	q25.3	2.1	0	2.6	2.2	1805	mature_miRNA_variant	chr17:79,373,904-79,375,709
	Rare	MIR4745	CN Gain	chr19:797,776-804,957	p13.3	2.1	0	2.6	2.2	7181	coding_sequence_variant	chr19:797,776-804,957; chr19:804,957-809,259
	Rare	MIR647	CN Gain	chr20:62,570,859-62,583,358	q13.33	2.1	0	2.6	2.2	12499	coding_sequence_variant	chr20:62,570,859-62,583,358
	Rare	MIR6836	CN Gain	chr7:2,296,983-2,299,070	p22.3	2.1	0	2.6	2.2	2087	coding_sequence_variant	chr7:2,296,983-2,299,070
	Rare	MNX1	CN Gain	chr7:156,792,088-156,804,375	q36.3	2.1	0	2.6	2.2	12287	transcript_amplification	chr7:156,792,088-156,804,375
	Rare	MNX1-AS1	CN Gain	chr7:156,792,088-156,804,375	q36.3	2.1	0	2.6	2.2	12287	transcript_amplification	chr7:156,792,088-156,804,375; chr7:156,804,375-156,814,657
	Rare	MOB2	CN Gain	chr11:1,487,113-1,495,620	p15.5	3.1	0.3	2.7	2.2	8507	coding_sequence_variant	chr11:1,487,113-1,495,620
	Rare	MPV17	CN Gain	chr2:27,521,311-27,536,691	p23.3	2.1	0	2.6	2.2	15380	coding_sequence_variant	chr2:27,536,691-27,544,252; chr2:27,521,311-27,536,691
	Rare	MRI1	CN Gain	chr19:13,873,586-13,877,640	p13.2	2.1	0	2.6	2.2	4054	coding_sequence_variant	chr19:13,873,586-13,877,640
	Rare	MTG1	CN Gain	chr10:135,232,580-135,233,970	q26.3	2.1	0	2.6	2.2	1390	coding_sequence_variant	chr10:135,232,580-135,233,970; chr10:135,233,970-135,235,329
	Rare	MYADML2	CN Gain	chr17:79,880,121-79,902,365	q25.3	2.1	0	2.6	2.2	22244	coding_sequence_variant	chr17:79,880,121-79,902,365; chr17:79,902,365-79,921,107
	Rare	NALT1	CN Gain	chr9:139,443,833-139,445,474	q34.3	3.1	0.3	2.7	2.2	1641	non_coding_transcript_exon_variant	chr9:139,443,833-139,445,474; chr9:139,437,217-139,443,833
	Rare	NAT8L	CN Gain	chr4:2,065,636-2,076,207	p16.3	2.1	0	2.6	2.2	10571	coding_sequence_variant	chr4:2,063,726-2,065,636; chr4:2,065,636-2,076,207
	Rare	NDUFV1	CN Gain	chr11:67,378,730-67,397,492	q13.2	2.1	0	2.6	2.2	18762	transcript_amplification	chr11:67,378,730-67,397,492
	Rare	NKX6-2	CN Gain	chr10:134,597,464-134,603,865	q26.3	2.1	0	2.6	2.2	6401	transcript_amplification	chr10:134,597,464-134,603,865
	Rare	NTNG2	CN Gain	chr9:135,115,364-135,126,675	q34.13	2.1	0	2.6	2.2	11311	coding_sequence_variant	chr9:135,115,364-135,126,675; chr9:135,106,822-135,115,364
	Rare	NUDT8	CN Gain	chr11:67,378,730-67,397,492	q13.2	2.1	0	2.6	2.2	18762	transcript_amplification	chr11:67,378,730-67,397,492
	Rare	OGFOD2	CN Gain	chr12:123,460,775-123,469,771	q24.31	2.1	0	2.6	2.2	8996	coding_sequence_variant	chr12:123,460,775-123,469,771
	Rare	PARD6A	CN Gain	chr16:67,679,360-67,697,418	q22.1	2.1	0	2.6	2.2	18058	transcript_amplification	chr16:67,679,360-67,697,418
	Rare	PCSK4	CN Gain	chr19:1,481,141-1,487,467	p13.3	2.1	0	2.6	2.2	6326	coding_sequence_variant	chr19:1,481,141-1,487,467; chr19:1,487,467-1,509,373
	Rare	PELI3	CN Gain	chr11:66,231,535-66,236,339	q13.2	2.1	0	2.6	2.2	4804	coding_sequence_variant	chr11:66,231,535-66,236,339; chr11:66,236,339-66,237,382
	Rare	PEX11G	CN Gain	chr19:7,526,766-7,544,485	p13.2	2.1	0	2.6	2.2	17719	coding_sequence_variant	chr19:7,526,766-7,544,485
	Rare	PEX14	CN Gain	chr1:10,687,182-10,704,875	p36.22	2.1	0	2.6	2.2	17693	coding_sequence_variant	chr1:10,687,182-10,704,875
	Rare	PEX16	CN Gain	chr11:45,927,840-45,950,852	p11.2	2.1	0	2.6	2.2	23012	coding_sequence_variant	chr11:45,927,840-45,950,852
	Rare	PIEZO1	CN Gain	chr16:88,779,425-88,795,866	q24.3	2.1	0	2.6	2.2	16441	coding_sequence_variant	chr16:88,779,425-88,795,866; chr16:88,795,866-88,814,943; chr16:88,814,943-88,857,904; chr16:88,848,933-88,856,877; chr16:88,843,671-88,845,389
	Rare	PLEKHA7	CN Gain	chr11:17,034,900-17,043,741	p15.1	2.1	0	2.6	2.2	8841	coding_sequence_variant	chr11:17,034,900-17,043,741; chr11:17,032,636-17,034,900
	Rare	PLXND1	CN Gain	chr3:129,277,862-129,287,209	q22.1	2.1	0	2.6	2.2	9347	coding_sequence_variant	chr3:129,277,862-129,287,209; chr3:129,274,985-129,277,862
	Rare	POLN	CN Gain	chr4:2,065,636-2,076,207	p16.3	2.1	0	2.6	2.2	10571	coding_sequence_variant	chr4:2,065,636-2,076,207; chr4:2,076,207-2,078,261
	Rare	PPP6R1	CN Loss	chr19:55,767,246-55,779,115	q13.42	3.6	0.4	2.8	2.2	11869	stop_lost	chr19:55,767,246-55,779,115
	Rare	PPP6R2	CN Gain	chr22:50,772,245-50,783,903	q13.33	2.1	0	2.6	2.2	11658	5_prime_UTR_variant	chr22:50,772,245-50,783,903
	Rare	PRDM10	CN Gain	chr11:129,868,975-129,874,284	q24.3	2.1	0	2.6	2.2	5309	5_prime_UTR_variant	chr11:129,868,975-129,874,284
	Rare	PRR7-AS1	CN Gain	chr5:176,869,953-176,871,128	q35.3	2.1	0	2.6	2.2	1175	non_coding_transcript_exon_variant	chr5:176,869,953-176,871,128; chr5:176,871,128-176,884,555
	Rare	PTBP1	CN Gain	chr19:797,776-804,957	p13.3	2.1	0	2.6	2.2	7181	coding_sequence_variant	chr19:794,706-797,776; chr19:810,115-847,085; chr19:797,776-804,957; chr19:804,957-809,259
	Rare	PYCR1	CN Gain	chr17:79,880,121-79,902,365	q25.3	2.1	0	2.6	2.2	22244	coding_sequence_variant	chr17:79,880,121-79,902,365
	Rare	QSOX1	CN Gain	chr1:180,163,678-180,168,830	q25.2	2.1	0	2.6	2.2	5152	coding_sequence_variant	chr1:180,163,678-180,168,830
	Rare	RAD51C	CN Gain	chr17:56,810,741-56,824,503	q22	2.1	0	2.6	2.2	13762	coding_sequence_variant	chr17:56,810,741-56,824,503; chr17:56,808,657-56,810,741
	Rare	RER1	CN Gain	chr1:2,322,216-2,324,822	p36.32	2.1	0	2.6	2.2	2606	coding_sequence_variant	chr1:2,322,216-2,324,822; chr1:2,324,822-2,329,219; chr1:2,334,388-2,337,838
	Rare	RNF126	CN Gain	chr19:647,736-657,444	p13.3	2.1	0	2.6	2.2	9708	coding_sequence_variant	chr19:647,736-657,444; chr19:645,348-647,736; chr19:657,444-676,818
	Rare	RTEL1	CN Gain	chr20:62,286,393-62,301,323	q13.33	2.1	0	2.6	2.2	14930	coding_sequence_variant	chr20:62,286,393-62,301,323; chr20:62,301,323-62,317,228
	Rare	RTEL1-TNFRSF6B	CN Gain	chr20:62,286,393-62,301,323	q13.33	2.1	0	2.6	2.2	14930	coding_sequence_variant	chr20:62,286,393-62,301,323; chr20:62,301,323-62,317,228; chr20:62,329,032-62,336,502
	Rare	SCHLAP1	CN Gain	chr2:181,728,766-181,735,485	q31.3	2.1	0	2.6	2.2	6719	downstream_gene_variant	chr2:181,728,766-181,735,485; chr2:181,745,806-181,748,940; chr2:181,735,485-181,745,806; chr2:181,748,940-181,751,561
	Rare	SCYL1	CN Gain	chr11:65,303,313-65,310,568	q13.1	2.1	0	2.6	2.2	7255	coding_sequence_variant	chr11:65,298,535-65,303,313; chr11:65,303,313-65,310,568
	Rare	SELENOO	CN Gain	chr22:50,631,795-50,640,003	q13.33	2.1	0	2.6	2.2	8208	coding_sequence_variant	chr22:50,631,795-50,640,003
	Rare	SGIP1	CN Gain	chr1:67,074,938-67,095,815	p31.3	2.1	0	2.6	2.2	20877	coding_sequence_variant	chr1:67,074,938-67,095,815; chr1:67,073,243-67,074,938
	Rare	SH3GL1	CN Gain	chr19:4,361,028-4,370,226	p13.3	2.1	0	2.6	2.2	9198	coding_sequence_variant	chr19:4,359,765-4,361,028; chr19:4,361,028-4,370,226; chr19:4,370,226-4,373,904
	Rare	SH3TC1	CN Gain	chr4:8,196,194-8,208,131	p16.1	3.1	0.3	2.7	2.2	11937	coding_sequence_variant	chr4:8,196,194-8,208,131; chr4:8,191,492-8,223,638; chr4:8,210,114-8,222,104
	Rare	SHROOM1	CN Gain	chr5:132,158,294-132,167,955	q31.1	2.1	0	2.6	2.2	9661	coding_sequence_variant	chr5:132,158,294-132,167,955
	Rare	SIPA1	CN Gain	chr11:65,404,453-65,409,098	q13.1	2.1	0	2.6	2.2	4645	coding_sequence_variant	chr11:65,404,453-65,409,098; chr11:65,416,683-65,418,036
	Rare	SLC12A4	CN Gain	chr16:67,980,207-67,986,694	q22.1	2.1	0	2.6	2.2	6487	coding_sequence_variant	chr16:67,975,393-67,980,207; chr16:67,980,207-67,986,694
	Rare	SLC16A3	CN Gain	chr17:80,175,030-80,190,990	q25.3	2.1	0	2.6	2.2	15960	5_prime_UTR_variant	chr17:80,175,030-80,190,990; chr17:80,190,990-80,195,568
	Rare	SLC25A10	CN Gain	chr17:79,676,997-79,696,344	q25.3	2.1	0	2.6	2.2	19347	transcript_amplification	chr17:79,676,997-79,696,344
	Rare	SLC25A45	CN Gain	chr11:65,143,402-65,145,893	q13.1	2.1	0	2.6	2.2	2491	coding_sequence_variant	chr11:65,143,402-65,145,893; chr11:65,139,151-65,143,402; chr11:65,145,893-65,155,319
	Rare	SLC26A1	CN Gain	chr4:984,464-993,260	p16.3	3.1	0.3	2.7	2.2	8796	coding_sequence_variant	chr4:984,464-993,260; chr4:980,893-981,902; chr4:981,902-984,464
	Rare	SLC52A2	CN Gain	chr8:145,577,553-145,587,066	q24.3	3.1	0.3	2.7	2.2	9513	transcript_amplification	chr8:145,577,553-145,587,066
	Rare	SMARCC1	CN Gain	chr3:47,818,056-47,845,990	p21.31	2.1	0	2.6	2.2	27934	coding_sequence_variant	chr3:47,807,578-47,818,056; chr3:47,818,056-47,845,990
	Rare	SMIM2	CN Gain	chr13:44,714,489-44,718,107	q14.11	2.1	0	2.6	2.2	3618	coding_sequence_variant	chr13:44,714,489-44,718,107; chr13:44,718,107-44,719,167
	Rare	SMIM2-AS1	CN Gain	chr13:44,714,489-44,718,107	q14.11	2.1	0	2.6	2.2	3618	coding_sequence_variant	chr13:44,713,357-44,714,489; chr13:44,714,489-44,718,107; chr13:44,718,107-44,719,167
	Rare	SSSCA1-AS1	CN Gain	chr11:65,337,315-65,338,594	q13.1	2.1	0	2.6	2.2	1279	coding_sequence_variant	chr11:65,310,568-65,337,315; chr11:65,337,315-65,338,594
	Rare	STON1	CN Gain	chr2:48,778,155-48,788,045	p16.3	2.1	0	2.6	2.2	9890	intron_variant	chr2:48,778,155-48,788,045; chr2:48,775,753-48,778,155; chr2:48,788,045-48,790,147
	Rare	STON1-GTF2A1L	CN Gain	chr2:48,778,155-48,788,045	p16.3	2.1	0	2.6	2.2	9890	intron_variant	chr2:48,778,155-48,788,045; chr2:48,775,753-48,778,155; chr2:48,788,045-48,790,147
	Rare	STOX1	CN Gain	chr10:70,577,037-70,595,108	q21.3	2.1	0	2.6	2.2	18071	coding_sequence_variant	chr10:70,577,037-70,595,108
	Rare	STXBP5L	CN Gain	chr3:121,018,359-121,028,864	q13.33	2.1	0	2.6	2.2	10505	intron_variant	chr3:121,018,359-121,028,864; chr3:121,016,615-121,018,359; chr3:121,028,864-121,038,040
	Rare	SYTL1	CN Gain	chr1:27,676,013-27,682,381	p36.11	2.1	0	2.6	2.2	6368	coding_sequence_variant	chr1:27,667,126-27,676,013; chr1:27,676,013-27,682,381
	Rare	TEX22	CN Gain	chr14:105,864,125-105,866,811	q32.33	2.1	0	2.6	2.2	2686	coding_sequence_variant	chr14:105,864,125-105,866,811
	Rare	TMEM179	CN Gain	chr14:105,026,652-105,058,879	q32.33	2.1	0	2.6	2.2	32227	transcript_amplification	chr14:105,026,652-105,058,879; chr14:105,058,879-105,061,137
	Rare	TMEM249	CN Gain	chr8:145,577,553-145,587,066	q24.3	3.1	0.3	2.7	2.2	9513	transcript_amplification	chr8:145,575,466-145,577,524; chr8:145,577,553-145,587,066
	Rare	TMEM57	CN Gain	chr1:25,757,728-25,758,909	p36.11	2.1	0	2.6	2.2	1181	intron_variant	chr1:25,757,728-25,758,909
	Rare	TMEM80	CN Gain	chr11:700,437-701,529	p15.5	2.1	0	2.6	2.2	1092	coding_sequence_variant	chr11:700,437-701,529; chr11:698,233-700,437; chr11:701,529-706,376
	Rare	TNC	CN Gain	chr9:117,830,093-117,833,407	q33.1	2.1	0	2.6	2.2	3314	intron_variant	chr9:117,830,093-117,833,407
	Rare	TNFRSF14	CN Gain	chr1:2,493,848-2,494,878	p36.32	3.1	0.3	2.7	2.2	1030	coding_sequence_variant	chr1:2,493,848-2,494,878
	Rare	TNK2	CN Gain	chr3:195,591,339-195,604,076	q29	2.1	0	2.6	2.2	12737	coding_sequence_variant	chr3:195,604,076-195,611,091; chr3:195,591,339-195,604,076
	Rare	TOR4A	CN Gain	chr9:140,172,932-140,175,232	q34.3	4.2	0.7	2.7	2.2	2300	coding_sequence_variant	chr9:140,172,932-140,175,232; chr9:140,169,669-140,172,932; chr9:140,175,232-140,177,601
	Rare	TRABD	CN Gain	chr22:50,631,795-50,640,003	q13.33	2.1	0	2.6	2.2	8208	coding_sequence_variant	chr22:50,612,852-50,631,795; chr22:50,631,795-50,640,003
	Rare	TRIM54	CN Gain	chr2:27,521,311-27,536,691	p23.3	2.1	0	2.6	2.2	15380	coding_sequence_variant	chr2:27,521,311-27,536,691
	Rare	UBE2J2	CN Gain	chr1:1,189,741-1,195,375	p36.33	2.1	0	2.6	2.2	5634	coding_sequence_variant	chr1:1,189,741-1,195,375; chr1:1,187,832-1,189,741
	Rare	UCN	CN Gain	chr2:27,521,311-27,536,691	p23.3	2.1	0	2.6	2.2	15380	coding_sequence_variant	chr2:27,521,311-27,536,691
	Rare	UNC5A	CN Gain	chr5:176,306,366-176,309,062	q35.2	2.1	0	2.6	2.2	2696	coding_sequence_variant	chr5:176,306,366-176,309,062
	Rare	VPS37B	CN Gain	chr12:123,334,052-123,351,137	q24.31	2.1	0	2.6	2.2	17085	coding_sequence_variant	chr12:123,334,052-123,351,137; chr12:123,351,137-123,352,388
	Rare	WIPI2	CN Gain	chr7:5,225,929-5,237,936	p22.1	2.1	0	2.6	2.2	12007	coding_sequence_variant	chr7:5,225,929-5,237,936
	Rare	ZBTB7A	CN Gain	chr19:4,054,723-4,069,168	p13.3	2.1	0	2.6	2.2	14445	coding_sequence_variant	chr19:4,054,723-4,069,168; chr19:4,047,985-4,054,723
	Rare	ZC3H3	CN Gain	chr8:144,552,357-144,560,510	q24.3	2.1	0	2.6	2.2	8153	coding_sequence_variant	chr8:144,552,357-144,560,510; chr8:144,594,573-144,608,859; chr8:144,549,785-144,552,357; chr8:144,560,510-144,562,974; chr8:144,608,889-144,612,185
	Rare	ADARB1	CN Loss	chr21:46,536,715-46,546,769	q22.3	2.1	0	2.6	2.1	10054	5_prime_UTR_variant	chr21:46,536,715-46,546,769; chr21:46,546,769-46,551,034
	Rare	ADAT3	CN Loss	chr19:1,908,568-1,917,162	p13.3	2.1	0	2.6	2.1	8594	stop_lost	chr19:1,908,568-1,917,162; chr19:1,904,037-1,908,568
	Rare	ADGRD1	CN Loss	chr12:131,490,611-131,497,446	q24.33	2.1	0	2.6	2.1	6835	intron_variant	chr12:131,490,611-131,497,446; chr12:131,470,044-131,474,896; chr12:131,488,518-131,490,611; chr12:131,497,446-131,500,048; chr12:131,476,073-131,486,171
	Rare	AFAP1	CN Loss	chr4:7,866,819-7,871,988	p16.1	2.1	0	2.6	2.1	5169	coding_sequence_variant	chr4:7,866,819-7,871,988; chr4:7,871,988-7,873,205
	Rare	ALDH1L1	CN Gain	chr3:125,822,214-125,834,751	q21.3	2.6	0.1	2.6	2.1	12537	coding_sequence_variant	chr3:125,822,214-125,834,751
	Rare	ALDH1L1-AS1	CN Gain	chr3:125,822,214-125,834,751	q21.3	2.6	0.1	2.6	2.1	12537	coding_sequence_variant	chr3:125,822,214-125,834,751
	Rare	ARHGEF1	CN Loss	chr19:42,410,615-42,413,044	q13.2	2.1	0	2.6	2.1	2429	stop_lost	chr19:42,410,615-42,413,044; chr19:42,408,446-42,410,615; chr19:42,384,524-42,389,911
	Rare	ATP8B3	CN Loss	chr19:1,810,961-1,821,330	p13.3	2.1	0	2.6	2.1	10369	stop_lost	chr19:1,805,491-1,810,961; chr19:1,810,961-1,821,330
	Rare	ATP9A	CN Loss	chr20:50,381,199-50,388,043	q13.2	2.1	0	2.6	2.1	6844	coding_sequence_variant	chr20:50,381,199-50,388,043; chr20:50,380,098-50,381,199
	Rare	AZU1	CN Loss	chr19:824,330-839,538	p13.3	2.1	0	2.6	2.1	15208	transcript_ablation	chr19:824,330-839,538; chr19:810,115-847,085
	Rare	BAMBI	CN Loss	chr10:28,947,713-28,967,051	p12.1	2.1	0	2.6	2.1	19338	coding_sequence_variant	chr10:28,947,713-28,967,051; chr10:28,967,051-28,969,135
	Rare	BRF1	CN Gain	chr14:105,683,302-105,686,115	q32.33	2.6	0.1	2.6	2.1	2813	coding_sequence_variant	chr14:105,683,302-105,686,115
	Rare	BRSK2	CN Gain	chr11:1,415,437-1,418,130	p15.5	2.6	0.1	2.6	2.1	2693	intron_variant	chr11:1,415,437-1,418,130; chr11:1,418,130-1,420,362; chr11:1,411,015-1,415,437; chr11:1,436,870-1,442,737
	Rare	C19orf24	CN Gain	chr19:1,269,589-1,278,160	p13.3	2.6	0.1	2.6	2.1	8571	coding_sequence_variant	chr19:1,278,160-1,279,549; chr19:1,269,589-1,278,160
	Rare	C1orf228	CN Loss	chr1:45,188,425-45,192,736	p34.1	2.1	0	2.6	2.1	4311	stop_lost	chr1:45,188,425-45,192,736
	Rare	C5orf38	CN Loss	chr5:2,741,265-2,758,459	p15.33	2.1	0	2.6	2.1	17194	transcript_ablation	chr5:2,741,265-2,758,459
	Rare	C9orf142	CN Gain	chr9:139,886,685-139,888,594	q34.3	2.6	0.1	2.6	2.1	1909	transcript_amplification	chr9:139,886,685-139,888,594; chr9:139,879,986-139,901,056
	Rare	CAMSAP3	CN Loss	chr19:7,659,496-7,668,297	p13.2	2.1	0	2.6	2.1	8801	coding_sequence_variant	chr19:7,659,496-7,668,297
	Rare	CCDC171	CN Loss	chr9:15,765,410-15,770,968	p22.3	2.1	0	2.6	2.1	5558	intron_variant	chr9:15,765,410-15,770,968
	Rare	CCNE1	CN Loss	chr19:30,302,948-30,308,968	q12	2.1	0	2.6	2.1	6020	coding_sequence_variant	chr19:30,302,948-30,308,968; chr19:30,300,972-30,302,948
	Rare	CDYL	CN Loss	chr6:4,773,230-4,779,416	p25.1	2.1	0	2.6	2.1	6186	coding_sequence_variant	chr6:4,773,230-4,779,416
	Rare	CHODL	CN Loss	chr21:19,314,512-19,328,878	q21.1	2.1	0	2.6	2.1	14366	intron_variant	chr21:19,314,512-19,328,878; chr21:19,310,151-19,314,512
	Rare	CIRBP	CN Gain	chr19:1,269,589-1,278,160	p13.3	2.6	0.1	2.6	2.1	8571	coding_sequence_variant	chr19:1,264,877-1,269,589; chr19:1,269,589-1,278,160
	Rare	CIRBP-AS1	CN Gain	chr19:1,269,589-1,278,160	p13.3	2.6	0.1	2.6	2.1	8571	coding_sequence_variant	chr19:1,264,877-1,269,589; chr19:1,269,589-1,278,160
	Rare	CMTM4	CN Loss	chr16:66,729,209-66,734,684	q22.1	2.1	0	2.6	2.1	5475	coding_sequence_variant	chr16:66,729,209-66,734,684; chr16:66,728,115-66,729,209
	Rare	CNN2	CN Loss	chr19:1,038,447-1,040,903	p13.3	2.1	0	2.6	2.1	2456	5_prime_UTR_variant	chr19:1,022,218-1,038,447; chr19:1,038,447-1,040,903
	Rare	COL4A2	CN Loss	chr13:110,962,838-110,968,397	q34	2.1	0	2.6	2.1	5559	intron_variant	chr13:110,962,838-110,968,397; chr13:110,960,690-110,962,838; chr13:110,968,397-110,969,794
	Rare	COX6B2	CN Loss	chr19:55,850,605-55,869,299	q13.42	2.1	0	2.6	2.1	18694	transcript_ablation	chr19:55,850,605-55,869,299
	Rare	CPE	CN Loss	chr4:166,345,243-166,351,660	q32.3	2.1	0	2.6	2.1	6417	intron_variant	chr4:166,345,243-166,351,660
	Rare	CSF2	CN Gain	chr5:131,402,982-131,411,584	q31.1	2.6	0.1	2.6	2.1	8602	coding_sequence_variant	chr5:131,402,982-131,411,584; chr5:131,411,584-131,413,923
	Rare	CTNND2	CN Loss	chr5:11,383,724-11,388,501	p15.2	2.1	0	2.6	2.1	4777	stop_lost	chr5:11,383,724-11,388,501
	Rare	CUTA	CN Loss	chr6:33,382,189-33,394,529	p21.32	2.1	0	2.6	2.1	12340	stop_lost	chr6:33,382,189-33,394,529
	Rare	CYC1	CN Gain	chr8:145,151,478-145,157,182	q24.3	2.6	0.1	2.6	2.1	5704	coding_sequence_variant	chr8:145,141,612-145,151,478; chr8:145,151,478-145,157,182
	Rare	DACT3	CN Loss	chr19:47,142,535-47,153,322	q13.32	2.1	0	2.6	2.1	10787	stop_lost	chr19:47,142,535-47,153,322; chr19:47,153,322-47,155,308
	Rare	DAOA	CN Loss	chr13:106,125,055-106,131,811	q33.2	2.1	0	2.6	2.1	6756	coding_sequence_variant	chr13:106,125,055-106,131,811; chr13:106,138,067-106,144,091; chr13:106,122,909-106,125,055; chr13:106,136,935-106,138,067
	Rare	DCXR	CN Gain	chr17:79,985,897-80,005,318	q25.3	2.6	0.1	2.6	2.1	19421	coding_sequence_variant	chr17:79,985,897-80,005,318
	Rare	DIP2B	CN Loss	chr12:50,978,216-50,980,371	q13.12	2.1	0	2.6	2.1	2155	intron_variant	chr12:50,978,216-50,980,371
	Rare	EFNA2	CN Loss	chr19:1,282,636-1,291,674	p13.3	3.1	0.3	2.7	2.1	9038	coding_sequence_variant	chr19:1,282,636-1,291,674; chr19:1,294,457-1,298,642; chr19:1,292,670-1,294,457
	Rare	EIF4A3	CN Loss	chr17:78,119,784-78,123,109	q25.3	2.1	0	2.6	2.1	3325	coding_sequence_variant	chr17:78,119,784-78,123,109; chr17:78,106,804-78,119,784
	Rare	ELANE	CN Loss	chr19:845,518-852,845	p13.3	2.1	0	2.6	2.1	7327	stop_lost	chr19:845,518-852,845
	Rare	ERFE	CN Gain	chr2:239,060,947-239,070,210	q37.3	2.6	0.1	2.6	2.1	9263	coding_sequence_variant	chr2:239,070,210-239,071,432; chr2:239,071,432-239,076,891; chr2:239,060,947-239,070,210
	Rare	ERG	CN Loss	chr21:39,961,092-39,963,332	q22.2	2.1	0	2.6	2.1	2240	intron_variant	chr21:39,961,092-39,963,332; chr21:39,959,669-39,961,092; chr21:39,963,332-39,967,559
	Rare	EXOSC4	CN Gain	chr8:145,135,102-145,141,612	q24.3	2.6	0.1	2.6	2.1	6510	coding_sequence_variant	chr8:145,135,102-145,141,612; chr8:145,115,940-145,135,102
	Rare	FAM155A	CN Loss	chr13:108,225,082-108,233,388	q33.3	2.1	0	2.6	2.1	8306	intron_variant	chr13:108,225,082-108,233,388; chr13:108,261,081-108,270,631; chr13:108,517,472-108,522,060; chr13:108,218,045-108,225,082; chr13:108,257,831-108,261,081; chr13:108,270,631-108,276,818; chr13:108,302,888-108,317,598; chr13:108,469,613-108,477,705; chr13:108,477,705-108,479,954
	Rare	FAM71E2	CN Loss	chr19:55,850,605-55,869,299	q13.42	2.1	0	2.6	2.1	18694	transcript_ablation	chr19:55,869,299-55,874,879; chr19:55,850,605-55,869,299
	Rare	FAR2	CN Loss	chr12:29,362,190-29,366,516	p11.22	2.1	0	2.6	2.1	4326	intron_variant	chr12:29,362,190-29,366,516; chr12:29,359,703-29,362,190; chr12:29,378,873-29,387,604
	Rare	FARP2	CN Gain	chr2:242,433,361-242,442,285	q37.3	2.6	0.1	2.6	2.1	8924	coding_sequence_variant	chr2:242,430,699-242,433,361; chr2:242,433,361-242,442,285
	Rare	FBLIM1	CN Gain	chr1:16,079,101-16,087,916	p36.21	2.6	0.1	2.6	2.1	8815	5_prime_UTR_variant	chr1:16,079,101-16,087,916; chr1:16,087,916-16,091,139
	Rare	FIBCD1	CN Gain	chr9:133,789,255-133,801,585	q34.12	2.6	0.1	2.6	2.1	12330	coding_sequence_variant	chr9:133,789,255-133,801,585; chr9:133,775,913-133,789,255
	Rare	FOXH1	CN Gain	chr8:145,695,913-145,706,928	q24.3	2.6	0.1	2.6	2.1	11015	coding_sequence_variant	chr8:145,695,913-145,706,928
	Rare	FTO	CN Loss	chr16:53,929,336-53,933,990	q12.2	2.1	0	2.6	2.1	4654	intron_variant	chr16:53,929,336-53,933,990; chr16:53,933,990-53,942,099
	Rare	GABRD	CN Gain	chr1:1,958,109-1,962,511	p36.33	2.6	0.1	2.6	2.1	4402	coding_sequence_variant	chr1:1,958,109-1,962,511; chr1:1,952,573-1,958,109
	Rare	GATAD2A	CN Loss	chr19:19,511,037-19,519,847	p13.11	2.1	0	2.6	2.1	8810	5_prime_UTR_variant	chr19:19,511,037-19,519,847; chr19:19,509,512-19,511,037
	Rare	GNG8	CN Loss	chr19:47,135,644-47,139,925	q13.32	2.1	0	2.6	2.1	4281	transcript_ablation	chr19:47,135,644-47,139,925
	Rare	GPAA1	CN Gain	chr8:145,135,102-145,141,612	q24.3	2.6	0.1	2.6	2.1	6510	coding_sequence_variant	chr8:145,135,102-145,141,612
	Rare	GPR153	CN Gain	chr1:6,313,974-6,341,777	p36.31	2.6	0.1	2.6	2.1	27803	coding_sequence_variant	chr1:6,307,599-6,313,974; chr1:6,313,974-6,341,777; chr1:6,305,361-6,307,599
	Rare	GPX4	CN Gain	chr19:1,103,893-1,105,817	p13.3	2.6	0.1	2.6	2.1	1924	coding_sequence_variant	chr19:1,103,893-1,105,817; chr19:1,105,817-1,107,050; chr19:1,103,205-1,129,095
	Rare	HEMK1	CN Gain	chr3:50,610,640-50,627,738	p21.2	2.6	0.1	2.6	2.1	17098	coding_sequence_variant	chr3:50,605,656-50,610,640; chr3:50,610,640-50,627,738
	Rare	HIC1	CN Gain	chr17:1,953,711-1,961,153	p13.3	2.6	0.1	2.6	2.1	7442	coding_sequence_variant	chr17:1,953,711-1,961,153
	Rare	HOXB3	CN Loss	chr17:46,637,332-46,643,768	q21.32	2.1	0	2.6	2.1	6436	non_coding_transcript_exon_variant	chr17:46,637,332-46,643,768; chr17:46,643,768-46,644,976
	Rare	HSPG2	CN Gain	chr1:22,171,886-22,182,090	p36.12	2.6	0.1	2.6	2.1	10204	coding_sequence_variant	chr1:22,171,886-22,182,090; chr1:22,164,949-22,171,886; chr1:22,148,359-22,150,797
	Rare	ING5	CN Gain	chr2:242,664,751-242,668,012	q37.3	2.6	0.1	2.6	2.1	3261	3_prime_UTR_variant	chr2:242,664,751-242,668,012; chr2:242,663,582-242,664,751; chr2:242,668,012-242,678,716
	Rare	IRX2	CN Loss	chr5:2,741,265-2,758,459	p15.33	2.1	0	2.6	2.1	17194	transcript_ablation	chr5:2,741,265-2,758,459
	Rare	ISOC2	CN Loss	chr19:55,963,695-55,966,235	q13.42	2.1	0	2.6	2.1	2540	stop_lost	chr19:55,963,695-55,966,235; chr19:55,966,235-55,971,068
	Rare	JAZF1	CN Loss	chr7:28,216,539-28,222,131	p15.1	2.1	0	2.6	2.1	5592	coding_sequence_variant	chr7:28,216,539-28,222,131
	Rare	JAZF1-AS1	CN Loss	chr7:28,216,539-28,222,131	p15.1	2.1	0	2.6	2.1	5592	coding_sequence_variant	chr7:28,216,539-28,222,131
	Rare	KCNG2	CN Loss	chr18:77,613,898-77,625,874	q23	2.1	0	2.6	2.1	11976	coding_sequence_variant	chr18:77,613,898-77,625,874
	Rare	KCNJ15	CN Loss	chr21:39,590,203-39,604,469	q22.13	2.1	0	2.6	2.1	14266	intron_variant	chr21:39,590,203-39,604,469; chr21:39,604,469-39,612,377
	Rare	KCNQ1DN	CN Loss	chr11:2,887,724-2,891,964	p15.4	2.1	0	2.6	2.1	4240	non_coding_transcript_exon_variant	*chr11:2,890,371-2,891,993; *chr11:2,891,993-2,894,040; chr11:2,887,724-2,891,964
	Rare	KDM5B	CN Loss	chr1:202,707,040-202,711,191	q32.1	2.1	0	2.6	2.1	4151	coding_sequence_variant	chr1:202,707,040-202,711,191; chr1:202,705,678-202,707,040; chr1:202,711,191-202,713,381
	Rare	KLHL1	CN Loss	chr13:70,498,529-70,509,372	q21.33	2.1	0	2.6	2.1	10843	intron_variant	chr13:70,498,529-70,509,372; chr13:70,511,372-70,515,341; chr13:70,509,372-70,511,372; chr13:70,515,341-70,517,298; chr13:70,495,040-70,498,529; chr13:70,524,942-70,531,147; chr13:70,637,089-70,645,779
	Rare	KMT5C	CN Loss	chr19:55,850,605-55,869,299	q13.42	2.1	0	2.6	2.1	18694	transcript_ablation	chr19:55,850,605-55,869,299
	Rare	LINC00304	CN Gain	chr16:89,223,276-89,226,043	q24.3	2.6	0.1	2.6	2.1	2767	non_coding_transcript_exon_variant	chr16:89,223,276-89,226,043; chr16:89,226,043-89,246,197
	Rare	LINC00333	CN Loss	chr13:85,090,739-85,098,495	q31.1	2.1	0	2.6	2.1	7756	transcript_ablation	chr13:85,090,739-85,098,495; chr13:84,843,249-84,847,902; chr13:84,930,690-84,938,784; chr13:85,107,641-85,127,396
	Rare	LINC00363	CN Loss	chr13:93,700,088-93,709,709	q31.3	2.1	0	2.6	2.1	9621	non_coding_transcript_exon_variant	chr13:93,700,088-93,709,709; chr13:93,698,998-93,700,088; chr13:93,709,709-93,712,123
	Rare	LINC00507	CN Loss	chr12:128,400,213-128,407,991	q24.32	2.1	0	2.6	2.1	7778	non_coding_transcript_exon_variant	chr12:128,400,213-128,407,991; chr12:128,407,991-128,409,074
	Rare	LINC00508	CN Loss	chr12:128,400,213-128,407,991	q24.32	2.1	0	2.6	2.1	7778	non_coding_transcript_exon_variant	chr12:128,400,213-128,407,991; chr12:128,407,991-128,409,074
	Rare	LINC00558	CN Loss	chr13:54,421,006-54,428,970	q14.3	2.1	0	2.6	2.1	7964	intron_variant	chr13:54,421,006-54,428,970
	Rare	LINC01047	CN Loss	chr13:89,865,211-89,875,003	q31.2	3.1	0.3	2.7	2.1	9792	non_coding_transcript_exon_variant	chr13:89,865,211-89,875,003; chr13:89,876,844-89,888,628
	Rare	LINC01256	CN Loss	chr4:133,526,648-133,604,710	q28.3	2.1	0	2.6	2.1	78062	non_coding_transcript_exon_variant	chr4:133,526,648-133,604,710; chr4:133,518,300-133,526,648
	Rare	LINC01342	CN Gain	chr1:1,070,876-1,075,209	p36.33	2.6	0.1	2.6	2.1	4333	non_coding_transcript_exon_variant	chr1:1,070,876-1,075,209; chr1:1,075,209-1,082,976
	Rare	LINC01482	CN Loss	chr17:66,674,259-66,682,358	q24.2	2.1	0	2.6	2.1	8099	non_coding_transcript_exon_variant	chr17:66,674,259-66,682,358; chr17:66,672,167-66,674,259
	Rare	LOC101927168	CN Loss	chr18:6,727,872-6,731,165	p11.31	2.1	0	2.6	2.1	3293	coding_sequence_variant	chr18:6,727,872-6,731,165
	Rare	LOC101927377	CN Loss	chr20:45,982,857-45,988,510	q13.12	2.1	0	2.6	2.1	5653	coding_sequence_variant	chr20:45,982,857-45,988,510; chr20:45,980,490-45,982,857
	Rare	LOC101929231	CN Loss	chr2:150,621,882-150,635,318	q23.3	2.1	0	2.6	2.1	13436	non_coding_transcript_exon_variant	chr2:150,621,882-150,635,318; chr2:150,616,325-150,621,882
	Rare	LOC105370697	CN Loss	chr14:105,993,878-105,999,034	q32.33	2.1	0	2.6	2.1	5156	stop_lost	chr14:105,999,034-106,000,114; chr14:105,993,878-105,999,034
	Rare	LOC105372068	CN Loss	chr18:34,854,935-34,880,735	q12.2	2.1	0	2.6	2.1	25800	coding_sequence_variant	chr18:34,854,935-34,880,735
	Rare	LOC283585	CN Loss	chr14:87,365,893-87,377,404	q31.3	2.1	0	2.6	2.1	11511	5_prime_UTR_variant	chr14:87,365,893-87,377,404; chr14:87,377,404-87,380,068
	Rare	LOC339593	CN Loss	chr20:11,237,624-11,249,756	p12.2	2.1	0	2.6	2.1	12132	transcript_ablation	chr20:11,237,624-11,249,756; chr20:11,249,756-11,259,588
	Rare	LRG1	CN Loss	chr19:4,539,812-4,546,076	p13.3	2.1	0	2.6	2.1	6264	stop_lost	chr19:4,539,812-4,546,076
	Rare	LRRC4B	CN Loss	chr19:51,019,326-51,020,518	q13.33	2.1	0	2.6	2.1	1192	3_prime_UTR_variant	chr19:51,019,326-51,020,518
	Rare	LSM7	CN Loss	chr19:2,326,095-2,330,556	p13.3	2.1	0	2.6	2.1	4461	coding_sequence_variant	chr19:2,326,095-2,330,556
	Rare	LYPD2	CN Loss	chr8:143,817,012-143,832,633	q24.3	2.1	0	2.6	2.1	15621	transcript_ablation	chr8:143,832,633-143,835,227; chr8:143,817,012-143,832,633
	Rare	MED16	CN Loss	chr19:865,990-870,786	p13.3	2.1	0	2.6	2.1	4796	stop_lost	chr19:865,990-870,786
	Rare	MIR1909	CN Loss	chr19:1,810,961-1,821,330	p13.3	2.1	0	2.6	2.1	10369	stop_lost	chr19:1,810,961-1,821,330
	Rare	MIR200A	CN Gain	chr1:1,099,925-1,104,707	p36.33	2.6	0.1	2.6	2.1	4782	transcript_amplification	chr1:1,099,925-1,104,707
	Rare	MIR200B	CN Gain	chr1:1,099,925-1,104,707	p36.33	2.6	0.1	2.6	2.1	4782	transcript_amplification	chr1:1,099,925-1,104,707
	Rare	MIR429	CN Gain	chr1:1,099,925-1,104,707	p36.33	2.6	0.1	2.6	2.1	4782	transcript_amplification	chr1:1,099,925-1,104,707
	Rare	MIR431	CN Loss	chr14:101,344,144-101,348,230	q32.2	2.1	0	2.6	2.1	4086	stop_lost	chr14:101,344,144-101,348,230
	Rare	MIR4317	CN Loss	chr18:6,370,945-6,375,414	p11.31	2.1	0	2.6	2.1	4469	intron_variant	chr18:6,370,945-6,375,414
	Rare	MIR433	CN Loss	chr14:101,344,144-101,348,230	q32.2	2.1	0	2.6	2.1	4086	stop_lost	chr14:101,344,144-101,348,230; chr14:101,348,230-101,350,829
	Rare	MIR4540	CN Gain	chr9:36,861,087-36,865,268	p13.2	2.6	0.1	2.6	2.1	4181	mature_miRNA_variant	chr9:36,861,087-36,865,268
	Rare	MIR4635	CN Gain	chr5:1,055,767-1,068,520	p15.33	2.6	0.1	2.6	2.1	12753	coding_sequence_variant	chr5:1,055,767-1,068,520
	Rare	MIR4669	CN Gain	chr9:137,254,287-137,280,811	q34.2	2.6	0.1	2.6	2.1	26524	mature_miRNA_variant	chr9:137,254,287-137,280,811
	Rare	MPDZ	CN Loss	chr9:13,275,593-13,281,895	p23	2.1	0	2.6	2.1	6302	5_prime_UTR_variant	chr9:13,275,593-13,281,895
	Rare	MRGPRF	CN Gain	chr11:68,768,561-68,773,986	q13.3	2.6	0.1	2.6	2.1	5425	coding_sequence_variant	chr11:68,768,561-68,773,986; chr11:68,773,986-68,778,582
	Rare	MRPS6	CN Loss	chr21:35,451,161-35,452,529	q22.11	2.1	0	2.6	2.1	1368	intron_variant	chr21:35,451,161-35,452,529; chr21:35,452,529-35,453,732
	Rare	MTNR1A	CN Loss	chr4:187,474,832-187,478,943	q35.2	2.1	0	2.6	2.1	4111	coding_sequence_variant	*chr4:187,474,862-187,477,747; *chr4:187,473,526-187,474,862; chr4:187,474,832-187,478,943
	Rare	NAPSA	CN Loss	chr19:50,842,614-50,864,646	q13.33	2.1	0	2.6	2.1	22032	stop_lost	chr19:50,842,614-50,864,646
	Rare	NAV3	CN Loss	chr12:78,346,823-78,348,859	q21.2	2.1	0	2.6	2.1	2036	intron_variant	chr12:78,346,823-78,348,859; chr12:78,348,859-78,350,018; chr12:78,336,845-78,346,823
	Rare	NFIC	CN Loss	chr19:3,355,467-3,363,448	p13.3	2.1	0	2.6	2.1	7981	coding_sequence_variant	chr19:3,355,467-3,363,448; chr19:3,451,771-3,469,641
	Rare	NME8	CN Loss	chr7:37,912,988-37,920,780	p14.1	2.1	0	2.6	2.1	7792	coding_sequence_variant	chr7:37,912,988-37,920,780; chr7:37,920,780-37,921,905
	Rare	NOL4	CN Loss	chr18:31,587,051-31,602,525	q12.1	2.1	0	2.6	2.1	15474	coding_sequence_variant	chr18:31,587,051-31,602,525; chr18:31,582,327-31,587,051
	Rare	NRDE2	CN Loss	chr14:90,763,761-90,773,149	q32.11	2.1	0	2.6	2.1	9388	stop_lost	chr14:90,763,761-90,773,149
	Rare	OVCH1	CN Loss	chr12:29,646,948-29,648,736	p11.22	2.1	0	2.6	2.1	1788	coding_sequence_variant	chr12:29,646,948-29,648,736; chr12:29,642,287-29,646,948; chr12:29,634,477-29,635,702; chr12:29,638,450-29,642,287; chr12:29,635,702-29,638,450
	Rare	OVCH1-AS1	CN Loss	chr12:29,634,477-29,635,702	p11.22	2.1	0	2.6	2.1	1225	intron_variant	chr12:29,634,477-29,635,702; chr12:29,638,450-29,642,287; chr12:29,635,702-29,638,450
	Rare	PAOX	CN Gain	chr10:135,187,406-135,194,325	q26.3	2.6	0.1	2.6	2.1	6919	coding_sequence_variant	chr10:135,187,406-135,194,325; chr10:135,195,196-135,196,740
	Rare	PHF1	CN Loss	chr6:33,382,189-33,394,529	p21.32	2.1	0	2.6	2.1	12340	stop_lost	chr6:33,382,189-33,394,529
	Rare	PIP5K1C	CN Loss	chr19:3,668,262-3,673,197	p13.3	2.1	0	2.6	2.1	4935	non_coding_transcript_exon_variant	chr19:3,668,262-3,673,197; chr19:3,631,590-3,638,354; chr19:3,644,869-3,652,588; chr19:3,663,412-3,668,262; chr19:3,673,197-3,679,678
	Rare	PKP1	CN Gain	chr1:201,273,112-201,277,879	q32.1	2.6	0.1	2.6	2.1	4767	intron_variant	chr1:201,273,112-201,277,879; chr1:201,267,331-201,273,112; chr1:201,277,879-201,294,997
	Rare	PKP3	CN Gain	chr11:391,798-411,536	p15.5	2.6	0.1	2.6	2.1	19738	transcript_amplification	chr11:391,798-411,536
	Rare	PLA2G4C	CN Loss	chr19:48,603,984-48,605,249	q13.33	2.1	0	2.6	2.1	1265	intron_variant	chr19:48,603,984-48,605,249
	Rare	PLCB1-IT1	CN Loss	chr20:8,227,357-8,233,859	p12.3	2.1	0	2.6	2.1	6502	non_coding_transcript_exon_variant	chr20:8,227,357-8,233,859
	Rare	PLEKHG5	CN Gain	chr1:6,529,247-6,536,048	p36.31	2.6	0.1	2.6	2.1	6801	coding_sequence_variant	chr1:6,529,247-6,536,048
	Rare	PLK5	CN Loss	chr19:1,524,712-1,528,460	p13.3	2.1	0	2.6	2.1	3748	coding_sequence_variant	chr19:1,524,712-1,528,460; chr19:1,530,529-1,542,527; chr19:1,528,460-1,530,529
	Rare	PPP5C	CN Loss	chr19:46,849,738-46,853,066	q13.32	2.1	0	2.6	2.1	3328	coding_sequence_variant	chr19:46,849,738-46,853,066
	Rare	PSMD6	CN Loss	chr3:63,997,225-63,998,662	p14.1	2.1	0	2.6	2.1	1437	non_coding_transcript_exon_variant	chr3:63,997,225-63,998,662
	Rare	PTPRG	CN Loss	chr3:61,869,176-61,872,910	p14.2	2.1	0	2.6	2.1	3734	intron_variant	chr3:61,869,176-61,872,910; chr3:61,872,910-61,875,711
	Rare	PTPRT	CN Loss	chr20:41,013,286-41,027,132	q12	2.1	0	2.6	2.1	13846	intron_variant	chr20:41,013,286-41,027,132; chr20:41,811,452-41,820,296; chr20:41,009,253-41,013,286; chr20:41,222,916-41,233,025
	Rare	PYGO1	CN Loss	chr15:55,877,835-55,883,424	q21.3	2.1	0	2.6	2.1	5589	coding_sequence_variant	chr15:55,877,835-55,883,424
	Rare	RAB3IL1	CN Gain	chr11:61,673,890-61,686,585	q12.2	2.6	0.1	2.6	2.1	12695	coding_sequence_variant	chr11:61,652,462-61,673,890; chr11:61,673,890-61,686,585; chr11:61,686,585-61,687,830
	Rare	RAC3	CN Gain	chr17:79,985,897-80,005,318	q25.3	2.6	0.1	2.6	2.1	19421	coding_sequence_variant	chr17:79,985,897-80,005,318
	Rare	RAD51B	CN Loss	chr14:68,498,929-68,499,941	q24.1	2.1	0	2.6	2.1	1012	intron_variant	chr14:68,498,929-68,499,941; chr14:68,507,754-68,509,070; chr14:68,509,070-68,510,212
	Rare	RALGDS	CN Gain	chr9:135,974,956-135,996,523	q34.2	2.6	0.1	2.6	2.1	21567	coding_sequence_variant	chr9:135,974,956-135,996,523; chr9:135,996,523-135,998,339
	Rare	RBBP8NL	CN Loss	chr20:60,984,616-60,991,142	q13.33	2.1	0	2.6	2.1	6526	stop_lost	chr20:60,984,616-60,991,142; chr20:60,991,142-60,995,166
	Rare	REXO1	CN Loss	chr19:1,810,961-1,821,330	p13.3	2.1	0	2.6	2.1	10369	stop_lost	chr19:1,810,961-1,821,330; chr19:1,821,330-1,822,649
	Rare	RNU6-2	CN Loss	chr19:1,019,888-1,022,218	p13.3	2.1	0	2.6	2.1	2330	coding_sequence_variant	chr19:1,019,888-1,022,218
	Rare	RORA	CN Loss	chr15:61,518,143-61,524,963	q22.2	2.1	0	2.6	2.1	6820	coding_sequence_variant	chr15:61,518,143-61,524,963; chr15:61,496,819-61,514,498; chr15:61,515,890-61,518,143
	Rare	RPTOR	CN Loss	chr17:78,563,805-78,568,063	q25.3	2.1	0	2.6	2.1	4258	non_coding_transcript_exon_variant	chr17:78,563,805-78,568,063; chr17:78,557,165-78,563,805; chr17:78,568,063-78,569,322; chr17:78,574,476-78,580,172
	Rare	RTL1	CN Loss	chr14:101,344,144-101,348,230	q32.2	2.1	0	2.6	2.1	4086	stop_lost	chr14:101,344,144-101,348,230; chr14:101,348,230-101,350,829
	Rare	RUFY1	CN Loss	chr5:178,973,438-178,979,983	q35.3	2.1	0	2.6	2.1	6545	coding_sequence_variant	chr5:178,973,438-178,979,983; chr5:178,979,983-178,981,362
	Rare	SCAF8	CN Loss	chr6:155,116,190-155,117,654	q25.2	2.1	0	2.6	2.1	1464	coding_sequence_variant	*chr6:155,118,390-155,122,634; chr6:155,116,190-155,117,654
	Rare	SCAMP4	CN Loss	chr19:1,908,568-1,917,162	p13.3	2.1	0	2.6	2.1	8594	stop_lost	chr19:1,908,568-1,917,162; chr19:1,904,037-1,908,568; chr19:1,917,162-1,919,533
	Rare	SCRT1	CN Gain	chr8:145,545,365-145,555,601	q24.3	2.6	0.1	2.6	2.1	10236	coding_sequence_variant	chr8:145,545,365-145,555,601; chr8:145,555,601-145,562,515
	Rare	SDK2	CN Loss	chr17:71,521,905-71,528,315	q25.1	2.1	0	2.6	2.1	6410	intron_variant	chr17:71,521,905-71,528,315; chr17:71,528,315-71,530,448
	Rare	SEMA6B	CN Loss	chr19:4,539,812-4,546,076	p13.3	2.1	0	2.6	2.1	6264	stop_lost	chr19:4,539,812-4,546,076
	Rare	SEMA6D	CN Loss	chr15:47,821,199-47,822,607	q21.1	2.1	0	2.6	2.1	1408	intron_variant	chr15:47,821,199-47,822,607; chr15:47,824,055-47,830,711; chr15:47,993,563-48,002,385; chr15:47,743,364-47,748,722; chr15:47,796,634-47,821,199; chr15:47,822,607-47,824,055; chr15:47,830,711-47,833,865
	Rare	SERPINB8	CN Loss	chr18:61,631,899-61,641,905	q22.1	2.1	0	2.6	2.1	10006	5_prime_UTR_variant	chr18:61,631,899-61,641,905; chr18:61,641,905-61,649,851
	Rare	SETBP1	CN Loss	chr18:42,529,335-42,544,003	q12.3	2.1	0	2.6	2.1	14668	coding_sequence_variant	chr18:42,529,335-42,544,003; chr18:42,261,562-42,264,631
	Rare	SH3PXD2A	CN Gain	chr10:105,376,730-105,384,942	q24.33	2.6	0.1	2.6	2.1	8212	coding_sequence_variant	chr10:105,376,730-105,384,942; chr10:105,557,742-105,563,882; chr10:105,375,352-105,376,730; chr10:105,384,942-105,388,496; chr10:105,563,882-105,568,402; chr10:105,393,227-105,398,979; chr10:105,609,891-105,617,368
	Rare	SIGIRR	CN Gain	chr11:391,798-411,536	p15.5	2.6	0.1	2.6	2.1	19738	transcript_amplification	chr11:391,798-411,536
	Rare	SLC37A1	CN Loss	chr21:43,931,849-43,934,212	q22.3	2.1	0	2.6	2.1	2363	5_prime_UTR_variant	chr21:43,931,849-43,934,212; chr21:43,934,212-43,937,595
	Rare	SLC5A3	CN Loss	chr21:35,451,161-35,452,529	q22.11	2.1	0	2.6	2.1	1368	intron_variant	chr21:35,451,161-35,452,529; chr21:35,452,529-35,453,732
	Rare	SLURP1	CN Loss	chr8:143,817,012-143,832,633	q24.3	2.1	0	2.6	2.1	15621	transcript_ablation	chr8:143,817,012-143,832,633
	Rare	SNCG	CN Gain	chr10:88,707,054-88,721,822	q23.2	2.6	0.1	2.6	2.1	14768	coding_sequence_variant	chr10:88,707,054-88,721,822; chr10:88,721,822-88,723,001
	Rare	SNRK	CN Loss	chr3:43,325,326-43,332,763	p22.1	2.1	0	2.6	2.1	7437	5_prime_UTR_variant	chr3:43,325,326-43,332,763
	Rare	SSTR4	CN Loss	chr20:23,013,914-23,021,481	p11.21	2.1	0	2.6	2.1	7567	transcript_ablation	chr20:23,013,914-23,021,481
	Rare	STK25	CN Gain	chr2:242,433,361-242,442,285	q37.3	2.6	0.1	2.6	2.1	8924	coding_sequence_variant	chr2:242,433,361-242,442,285
	Rare	STK3	CN Loss	chr8:99,834,898-99,839,954	q22.2	2.1	0	2.6	2.1	5056	coding_sequence_variant	chr8:99,834,898-99,839,954; chr8:99,833,588-99,834,898; chr8:99,839,954-99,842,380
	Rare	SUSD6	CN Loss	chr14:70,099,776-70,120,487	q24.1	2.1	0	2.6	2.1	20711	intron_variant	chr14:70,099,776-70,120,487; chr14:70,120,487-70,121,501
	Rare	SYNGAP1	CN Loss	chr6:33,382,189-33,394,529	p21.32	2.1	0	2.6	2.1	12340	stop_lost	chr6:33,382,189-33,394,529
	Rare	THEM6	CN Loss	chr8:143,817,012-143,832,633	q24.3	2.1	0	2.6	2.1	15621	transcript_ablation	chr8:143,813,500-143,817,012; chr8:143,817,012-143,832,633
	Rare	TJP1	CN Loss	chr15:30,256,179-30,260,562	q13.1	2.1	0	2.6	2.1	4383	intron_variant	chr15:30,256,179-30,260,562; chr15:30,110,874-30,119,024; chr15:30,252,528-30,256,179; chr15:30,260,562-30,264,071
	Rare	TMEM121	CN Loss	chr14:105,993,878-105,999,034	q32.33	2.1	0	2.6	2.1	5156	stop_lost	chr14:105,993,878-105,999,034
	Rare	TMEM184A	CN Gain	chr7:1,576,698-1,589,458	p22.3	2.6	0.1	2.6	2.1	12760	coding_sequence_variant	chr7:1,576,698-1,589,458; chr7:1,589,458-1,592,645
	Rare	TMEM255B	CN Loss	chr13:114,481,034-114,491,337	q34	2.1	0	2.6	2.1	10303	intron_variant	chr13:114,481,034-114,491,337; chr13:114,491,337-114,492,425
	Rare	TMEM256	CN Loss	chr17:7,306,428-7,308,340	p13.1	2.1	0	2.6	2.1	1912	stop_lost	chr17:7,306,428-7,308,340
	Rare	TMEM256-PLSCR3	CN Loss	chr17:7,306,428-7,308,340	p13.1	2.1	0	2.6	2.1	1912	stop_lost	chr17:7,306,428-7,308,340
	Rare	TRMT61A	CN Gain	chr14:103,993,477-104,004,321	q32.32 - q32.33	2.6	0.1	2.6	2.1	10844	transcript_amplification	chr14:103,993,477-104,004,321
	Rare	USP14	CN Loss	chr18:161,059-176,458	p11.32	2.1	0	2.6	2.1	15399	stop_lost	chr18:161,059-176,458; chr18:157,543-161,059; chr18:176,458-178,320
	Rare	VPS13A	CN Loss	chr9:79,870,127-79,887,253	q21.2	2.1	0	2.6	2.1	17126	coding_sequence_variant	chr9:79,870,127-79,887,253; chr9:79,866,135-79,870,127; chr9:79,887,253-79,891,300
	Rare	WDR25	CN Loss	chr14:100,956,532-100,977,920	q32.2	2.1	0	2.6	2.1	21388	non_coding_transcript_exon_variant	chr14:100,956,532-100,977,920; chr14:100,982,370-100,986,346; chr14:100,953,412-100,956,532; chr14:100,977,920-100,982,370
	Rare	WNT7B	CN Loss	chr22:46,369,646-46,370,964	q13.31	2.1	0	2.6	2.1	1318	intron_variant	chr22:46,369,646-46,370,964; chr22:46,368,466-46,369,646; chr22:46,366,541-46,368,466; chr22:46,370,964-46,377,297
	Rare	ZGPAT	CN Loss	chr20:62,364,100-62,365,383	q13.33	2.1	0	2.6	2.1	1283	coding_sequence_variant	chr20:62,364,100-62,365,383; chr20:62,340,134-62,347,283; chr20:62,358,833-62,364,100; chr20:62,365,383-62,381,984
	Rare	ZMYND8	CN Loss	chr20:45,982,857-45,988,510	q13.12	2.1	0	2.6	2.1	5653	coding_sequence_variant	chr20:45,982,857-45,988,510; chr20:45,980,490-45,982,857
	Rare	ZNF609	CN Loss	chr15:64,849,899-64,859,698	q22.31	2.1	0	2.6	2.1	9799	intron_variant	chr15:64,849,899-64,859,698; chr15:64,859,698-64,860,999
	Rare	ZNF713	CN Loss	chr7:55,951,800-55,958,180	p11.2	2.1	0	2.6	2.1	6380	5_prime_UTR_variant	chr7:55,951,800-55,958,180
	Rare	ADNP-AS1	CN Loss	chr20:49,551,130-49,552,163	q13.13	2.6	0.1	2.6	2	1033	stop_lost	chr20:49,551,130-49,552,163; chr20:49,552,163-49,553,459
	Rare	ADNP2	CN Loss	chr18:77,873,666-77,874,846	q23	2.6	0.1	2.6	2	1180	intron_variant	chr18:77,873,666-77,874,846; chr18:77,874,846-77,879,487
	Rare	ARHGAP44	CN Loss	chr17:12,862,529-12,873,705	p12	2.6	0.1	2.6	2	11176	intron_variant	chr17:12,862,529-12,873,705; chr17:12,789,464-12,799,069; chr17:12,873,705-12,874,962
	Rare	AZIN1-AS1	CN Loss	chr8:103,931,684-103,932,871	q22.3	2.6	0.1	2.6	2	1187	intron_variant	chr8:103,931,684-103,932,871; chr8:103,930,582-103,931,684
	Rare	CCDC154	CN Gain	chr16:1,491,721-1,496,795	p13.3	3.6	0.6	2.5	2	5074	coding_sequence_variant	*chr16:1,484,306-1,490,033; chr16:1,490,033-1,491,721; chr16:1,491,721-1,496,795
	Rare	DPM1	CN Loss	chr20:49,551,130-49,552,163	q13.13	2.6	0.1	2.6	2	1033	stop_lost	chr20:49,551,130-49,552,163; chr20:49,552,163-49,553,459
	Rare	ELAC2	CN Loss	chr17:12,912,716-12,925,134	p12	2.6	0.1	2.6	2	12418	stop_lost	chr17:12,912,716-12,925,134; chr17:12,905,141-12,912,716
	Rare	ENPP3	CN Loss	chr6:132,017,173-132,018,461	q23.2	2.6	0.1	2.6	2	1288	intron_variant	chr6:132,017,173-132,018,461
	Rare	FAM155A-IT1	CN Loss	chr13:108,469,613-108,477,705	q33.3	2.6	0.1	2.6	2	8092	intron_variant	chr13:108,469,613-108,477,705; chr13:108,477,705-108,479,954
	Rare	GFY	CN Loss	chr19:49,927,196-49,934,909	q13.33	2.6	0.1	2.6	2	7713	stop_lost	chr19:49,927,196-49,934,909
	Rare	KLF12	CN Loss	chr13:74,697,119-74,711,129	q22.1	2.6	0.1	2.6	2	14010	5_prime_UTR_variant	chr13:74,697,119-74,711,129; chr13:74,695,856-74,697,119
	Rare	LINC01551	CN Loss	chr14:29,245,726-29,246,934	q12	2.6	0.1	2.6	2	1208	intron_variant	chr14:29,245,726-29,246,934; chr14:29,246,934-29,249,153; chr14:29,252,630-29,253,672
	Rare	MCF2L	CN Loss	chr13:113,687,289-113,692,933	q34	2.6	0.1	2.6	2	5644	stop_lost	chr13:113,687,289-113,692,933; chr13:113,684,681-113,687,289; chr13:113,651,888-113,666,776; chr13:113,746,897-113,768,286; chr13:113,619,937-113,623,837
	Rare	MIR5189	CN Loss	chr16:88,533,317-88,537,324	q24.2	2.6	0.1	2.6	2	4007	mature_miRNA_variant	chr16:88,533,317-88,537,324; chr16:88,532,158-88,557,769
	Rare	PQLC1	CN Loss	chr18:77,667,473-77,681,970	q23	2.6	0.1	2.6	2	14497	stop_lost	chr18:77,667,473-77,681,970
	Rare	PRKD1	CN Loss	chr14:30,392,104-30,395,648	q12	2.6	0.1	2.6	2	3544	intron_variant	chr14:30,392,104-30,395,648
	Rare	PTPRM	CN Loss	chr18:7,564,919-7,572,156	p11.23	2.6	0.1	2.6	2	7237	coding_sequence_variant	chr18:7,564,919-7,572,156
	Rare	SLC17A7	CN Loss	chr19:49,927,196-49,934,909	q13.33	2.6	0.1	2.6	2	7713	stop_lost	chr19:49,927,196-49,934,909
	Rare	SPG20-AS1	CN Loss	chr13:36,918,967-36,923,441	q13.3	2.6	0.1	2.6	2	4474	5_prime_UTR_variant	chr13:36,918,967-36,923,441; chr13:36,924,327-36,926,219; chr13:36,937,586-36,950,371
	Rare	TAF4	CN Loss	chr20:60,553,210-60,555,902	q13.33	2.6	0.1	2.6	2	2692	non_coding_transcript_exon_variant	chr20:60,553,210-60,555,902; chr20:60,550,077-60,553,210; chr20:60,555,902-60,562,500; chr20:60,631,166-60,643,695
	Rare	TMTC4	CN Loss	chr13:101,323,396-101,331,512	q32.3	2.6	0.1	2.6	2	8116	5_prime_UTR_variant	chr13:101,323,396-101,331,512; chr13:101,322,305-101,323,396
	Rare	TPGS1	CN Loss	chr19:510,162-511,791	p13.3	2.6	0.1	2.6	2	1629	non_coding_transcript_exon_variant	chr19:501,055-510,162; chr19:510,162-511,791; chr19:515,886-523,487; chr19:511,791-515,886
	Rare	USP7	CN Loss	chr16:9,054,306-9,060,366	p13.2	2.6	0.1	2.6	2	6060	coding_sequence_variant	chr16:9,054,306-9,060,366; chr16:9,053,186-9,054,306
	Rare	ZNF317	CN Loss	chr19:9,272,892-9,274,047	p13.2	2.6	0.1	2.6	2	1155	stop_lost	chr19:9,272,892-9,274,047
	Rare	ZSCAN5A	CN Loss	chr19:56,864,917-56,869,943	q13.43	2.6	0.1	2.6	2	5026	non_coding_transcript_exon_variant	chr19:56,864,917-56,869,943; chr19:56,869,943-56,874,574
	Rare	LOC102467213	CN Loss	chr5:106,227,742-106,237,416	q21.3	3.6	0.6	2.5	1.9	9674	intron_variant	chr5:106,227,742-106,237,416; chr5:106,237,446-106,241,797
	Rare	MTERF3	CN Loss	chr8:97,264,117-97,266,039	q22.1	3.6	0.6	2.5	1.9	1922	intron_variant	chr8:97,264,117-97,266,039; chr8:97,260,836-97,264,117
	Rare	ENTPD8	CN Gain	chr9:140,322,284-140,331,242	q34.3	3.1	0.4	2.3	1.8	8958	coding_sequence_variant	chr9:140,331,242-140,339,714; chr9:140,322,284-140,331,242
	Rare	GNG13	CN Gain	chr16:847,432-851,915	p13.3	3.1	0.4	2.3	1.8	4483	transcript_amplification	chr16:847,432-851,915
	Rare	IFITM5	CN Gain	chr11:297,724-299,036	p15.5	3.1	0.4	2.3	1.8	1312	coding_sequence_variant	chr11:297,724-299,036
	Rare	MIR4674	CN Gain	chr9:139,437,217-139,443,833	q34.3	3.1	0.4	2.3	1.8	6616	coding_sequence_variant	chr9:139,437,217-139,443,833
	Rare	MIR662	CN Gain	chr16:820,132-822,077	p13.3	3.1	0.4	2.3	1.8	1945	coding_sequence_variant	chr16:820,132-822,077
	Rare	PANO1	CN Gain	chr11:797,512-806,769	p15.5	3.1	0.4	2.3	1.8	9257	coding_sequence_variant	chr11:797,512-806,769
	Rare	PIDD1	CN Gain	chr11:797,512-806,769	p15.5	3.1	0.4	2.3	1.8	9257	coding_sequence_variant	chr11:797,512-806,769
	Rare	AHNAK2	CN Gain	chr14:105,432,871-105,446,018	q32.33	2.6	0.3	2.2	1.7	13147	coding_sequence_variant	chr14:105,432,871-105,446,018; chr14:105,431,400-105,432,842; chr14:105,443,728-105,446,018
	Rare	CTSD	CN Gain	chr11:1,776,575-1,783,285	p15.5	2.6	0.3	2.2	1.7	6710	coding_sequence_variant	chr11:1,776,575-1,783,285; chr11:1,783,314-1,786,753; chr11:1,774,703-1,776,575
	Rare	CTSE	CN Loss	chr1:206,316,836-206,407,859	q32.1	3.1	0.4	2.3	1.7	91023	transcript_ablation	chr1:206,316,836-206,407,859
	Rare	ENTPD2	CN Gain	chr9:139,943,981-139,945,920	q34.3	2.6	0.3	2.2	1.7	1939	coding_sequence_variant	chr9:139,943,981-139,945,920; chr9:139,939,922-139,943,981
	Rare	LINC00514	CN Gain	chr16:3,039,955-3,042,835	p13.3	2.6	0.3	2.2	1.7	2880	non_coding_transcript_exon_variant	chr16:3,039,955-3,042,835; chr16:3,037,177-3,039,955
	Rare	MFSD3	CN Gain	chr8:145,731,646-145,738,789	q24.3	3.6	0.7	2.2	1.7	7143	coding_sequence_variant	chr8:145,731,646-145,738,789
	Rare	MIR7114	CN Gain	chr9:140,339,714-140,356,941	q34.3	2.6	0.3	2.2	1.7	17227	transcript_amplification	chr9:140,339,714-140,356,941; chr9:140,342,594-140,361,060
	Rare	MKNK2	CN Gain	chr19:2,050,934-2,060,519	p13.3	2.6	0.3	2.2	1.7	9585	5_prime_UTR_variant	chr19:2,050,934-2,060,519; chr19:2,048,630-2,050,934
	Rare	MYL5	CN Gain	chr4:671,484-678,404	p16.3	3.6	0.7	2.2	1.7	6920	coding_sequence_variant	chr4:671,484-678,404
	Rare	NPDC1	CN Gain	chr9:139,933,771-139,938,129	q34.3	2.6	0.3	2.2	1.7	4358	coding_sequence_variant	chr9:139,933,771-139,938,129; chr9:139,939,922-139,943,981
	Rare	NSMF	CN Gain	chr9:140,339,714-140,356,941	q34.3	2.6	0.3	2.2	1.7	17227	transcript_amplification	chr9:140,339,714-140,356,941; chr9:140,342,594-140,361,060
	Rare	PLA2G10	CN Loss	chr16:14,776,067-14,777,848	p13.12	3.1	0.4	2.3	1.7	1781	intron_variant	chr16:14,776,067-14,777,848
	Rare	PNPLA7	CN Gain	chr9:140,339,714-140,356,941	q34.3	2.6	0.3	2.2	1.7	17227	transcript_amplification	chr9:140,339,714-140,356,941; chr9:140,342,594-140,361,060
	Rare	RHBDF1	CN Gain	chr16:111,071-120,120	p13.3	2.6	0.3	2.2	1.7	9049	coding_sequence_variant	chr16:111,071-120,120; chr16:121,022-123,667
	Rare	RPLP2	CN Gain	chr11:806,798-817,738	p15.5	2.6	0.3	2.2	1.7	10940	transcript_amplification	chr11:806,798-817,738
	Rare	SNORA52	CN Gain	chr11:806,798-817,738	p15.5	2.6	0.3	2.2	1.7	10940	transcript_amplification	chr11:806,798-817,738
	Rare	SOX8	CN Gain	chr16:1,035,429-1,039,747	p13.3	2.6	0.3	2.2	1.7	4318	3_prime_UTR_variant	chr16:1,028,116-1,033,161; chr16:1,035,429-1,039,747; chr16:1,034,049-1,035,429
	Rare	TMEM203	CN Gain	chr9:140,090,847-140,101,503	q34.3	2.6	0.3	2.2	1.7	10656	coding_sequence_variant	chr9:140,090,847-140,101,503
	Rare	2018-09-08	CN Gain	chr5:132,095,773-132,110,630	q31.1	1.6	0	2	1.6	14857	coding_sequence_variant	chr5:132,095,773-132,110,630
	Rare	A4GNT	CN Gain	chr3:137,842,190-137,848,580	q22.3	1.6	0	2	1.6	6390	coding_sequence_variant	chr3:137,842,190-137,848,580
	Rare	AATK	CN Gain	chr17:79,109,316-79,110,351	q25.3	1.6	0	2	1.6	1035	non_coding_transcript_exon_variant	chr17:79,109,316-79,110,351
	Rare	ABHD18	CN Gain	chr4:128,957,980-128,970,770	q28.2	1.6	0	2	1.6	12790	3_prime_UTR_variant	chr4:128,957,980-128,970,770
	Rare	ABTB1	CN Gain	chr3:127,389,609-127,399,839	q21.3	1.6	0	2	1.6	10230	transcript_amplification	chr3:127,389,609-127,399,839
	Rare	ADAM15	CN Gain	chr1:155,028,347-155,059,664	q22	1.6	0	2	1.6	31317	coding_sequence_variant	chr1:155,028,347-155,059,664
	Rare	ADAMTS14	CN Gain	chr10:72,430,442-72,436,333	q22.1	1.6	0	2	1.6	5891	coding_sequence_variant	chr10:72,430,442-72,436,333
	Rare	ADAMTS6	CN Gain	chr5:64,561,658-64,570,935	q12.3	1.6	0	2	1.6	9277	coding_sequence_variant	chr5:64,561,658-64,570,935
	Rare	ADAMTSL2	CN Gain	chr9:136,400,268-136,404,242	q34.2	2.1	0.1	2	1.6	3974	coding_sequence_variant	chr9:136,400,268-136,404,242
	Rare	ADAMTSL5	CN Gain	chr19:1,487,467-1,509,373	p13.3	1.6	0	2	1.6	21906	transcript_amplification	chr19:1,487,467-1,509,373
	Rare	ADGRB1	CN Gain	chr8:143,590,623-143,595,270	q24.3	2.1	0.1	2	1.6	4647	coding_sequence_variant	chr8:143,590,623-143,595,270; chr8:143,540,947-143,554,404; chr8:143,573,348-143,594,984; chr8:143,615,546-143,629,667
	Rare	ADGRG7	CN Gain	chr3:100,335,239-100,338,027	q12.2	1.6	0	2	1.6	2788	intron_variant	chr3:100,335,239-100,338,027
	Rare	ADK	CN Gain	chr10:75,957,000-75,989,753	q22.2	1.6	0	2	1.6	32753	coding_sequence_variant	chr10:75,957,000-75,989,753
	Rare	ADPRHL2	CN Gain	chr1:36,557,755-36,562,797	p34.3	1.6	0	2	1.6	5042	coding_sequence_variant	chr1:36,557,755-36,562,797
	Rare	ADRA2A	CN Gain	chr10:112,836,365-112,842,169	q25.2	1.6	0	2	1.6	5804	transcript_amplification	chr10:112,836,365-112,842,169
	Rare	ADRM1	CN Gain	chr20:60,879,696-60,888,488	q13.33	1.6	0	2	1.6	8792	coding_sequence_variant	chr20:60,879,696-60,888,488
	Rare	ADSSL1	CN Gain	chr14:105,193,554-105,199,698	q32.33	2.1	0.1	2	1.6	6144	coding_sequence_variant	chr14:105,193,554-105,199,698
	Rare	AKT1	CN Gain	chr14:105,260,545-105,269,105	q32.33	1.6	0	2	1.6	8560	coding_sequence_variant	chr14:105,260,545-105,269,105
	Rare	ALS2CR12	CN Gain	chr2:202,151,821-202,154,307	q33.1	1.6	0	2	1.6	2486	coding_sequence_variant	chr2:202,151,821-202,154,307
	Rare	ANK1	CN Gain	chr8:41,508,989-41,511,347	p11.21	1.6	0	2	1.6	2358	3_prime_UTR_variant	chr8:41,508,989-41,511,347
	Rare	ANKRD65	CN Gain	chr1:1,354,666-1,364,795	p36.33	2.1	0.1	2	1.6	10129	transcript_amplification	chr1:1,350,645-1,354,666; chr1:1,354,666-1,364,795
	Rare	AP3B1	CN Gain	chr5:77,444,668-77,460,635	q14.1	1.6	0	2	1.6	15967	coding_sequence_variant	chr5:77,444,668-77,460,635
	Rare	AP5Z1	CN Gain	chr7:4,827,042-4,835,697	p22.1	1.6	0	2	1.6	8655	coding_sequence_variant	chr7:4,827,042-4,835,697
	Rare	APLP2	CN Gain	chr11:129,937,407-129,943,088	q24.3	1.6	0	2	1.6	5681	coding_sequence_variant	chr11:129,937,407-129,943,088
	Rare	ARFRP1	CN Gain	chr20:62,329,032-62,336,502	q13.33	2.1	0.1	2	1.6	7470	transcript_amplification	chr20:62,336,532-62,337,633; chr20:62,329,032-62,336,502
	Rare	ARHGDIA	CN Gain	chr17:79,825,015-79,845,640	q25.3	1.6	0	2	1.6	20625	transcript_amplification	chr17:79,825,015-79,845,640
	Rare	ARRDC1	CN Gain	chr9:140,504,130-140,515,202	q34.3	1.6	0	2	1.6	11072	coding_sequence_variant	chr9:140,504,130-140,515,202
	Rare	ARRDC1-AS1	CN Gain	chr9:140,504,130-140,515,202	q34.3	1.6	0	2	1.6	11072	coding_sequence_variant	chr9:140,504,130-140,515,202
	Rare	ASAP1	CN Gain	chr8:131,083,678-131,090,174	q24.21	1.6	0	2	1.6	6496	coding_sequence_variant	chr8:131,083,678-131,090,174
	Rare	ASL	CN Gain	chr7:65,550,105-65,568,636	q11.21	1.6	0	2	1.6	18531	coding_sequence_variant	chr7:65,550,105-65,568,636
	Rare	ATG2A	CN Gain	chr11:64,672,905-64,691,169	q13.1	2.1	0.1	2	1.6	18264	coding_sequence_variant	chr11:64,672,905-64,691,169
	Rare	ATP13A2	CN Gain	chr1:17,310,217-17,340,774	p36.13	1.6	0	2	1.6	30557	transcript_amplification	chr1:17,310,217-17,340,774
	Rare	ATP2B2	CN Gain	chr3:10,374,572-10,390,382	p25.3	1.6	0	2	1.6	15810	coding_sequence_variant	chr3:10,374,572-10,390,382
	Rare	ATP5J2-PTCD1	CN Gain	chr7:99,021,932-99,041,170	q22.1	1.6	0	2	1.6	19238	coding_sequence_variant	chr7:99,021,932-99,041,170
	Rare	B4GALNT3	CN Gain	chr12:565,887-573,678	p13.33	1.6	0	2	1.6	7791	coding_sequence_variant	chr12:565,887-573,678
	Rare	B4GALNT4	CN Gain	chr11:366,926-380,020	p15.5	1.6	0	2	1.6	13094	coding_sequence_variant	chr11:366,926-380,020
	Rare	BAALC	CN Gain	chr8:104,149,527-104,158,374	q22.3	1.6	0	2	1.6	8847	coding_sequence_variant	chr8:104,149,527-104,158,374
	Rare	BAALC-AS2	CN Gain	chr8:104,149,527-104,158,374	q22.3	1.6	0	2	1.6	8847	coding_sequence_variant	chr8:104,149,527-104,158,374
	Rare	BAP1	CN Gain	chr3:52,427,633-52,437,212	p21.1	2.1	0.1	2	1.6	9579	coding_sequence_variant	chr3:52,427,633-52,437,212
	Rare	BBIP1	CN Gain	chr10:112,671,505-112,684,880	q25.2	1.6	0	2	1.6	13375	coding_sequence_variant	chr10:112,671,505-112,684,880
	Rare	BCAR1	CN Gain	chr16:75,282,940-75,288,605	q23.1	1.6	0	2	1.6	5665	coding_sequence_variant	chr16:75,282,940-75,288,605
	Rare	BHMT	CN Gain	chr5:78,422,195-78,428,797	q14.1	1.6	0	2	1.6	6602	coding_sequence_variant	chr5:78,422,195-78,428,797
	Rare	BIRC6	CN Gain	chr2:32,629,334-32,640,024	p22.3	1.6	0	2	1.6	10690	coding_sequence_variant	chr2:32,629,334-32,640,024; chr2:32,679,222-32,688,277
	Rare	BRICD5	CN Gain	chr16:2,205,126-2,272,102	p13.3	1.6	0	2	1.6	66976	coding_sequence_variant	chr16:2,205,126-2,272,102
	Rare	BSG	CN Gain	chr19:577,749-607,669	p13.3	1.6	0	2	1.6	29920	coding_sequence_variant	chr19:577,749-607,669
	Rare	C10orf55	CN Gain	chr10:75,661,870-75,672,161	q22.2	1.6	0	2	1.6	10291	coding_sequence_variant	chr10:75,661,870-75,672,161
	Rare	C10orf71	CN Gain	chr10:50,510,027-50,516,730	q11.23	2.1	0.1	2	1.6	6703	intron_variant	chr10:50,510,027-50,516,730
	Rare	C10orf91	CN Gain	chr10:134,257,881-134,259,290	q26.3	3.1	0.6	2	1.6	1409	coding_sequence_variant	chr10:134,257,881-134,259,290; chr10:134,259,290-134,262,775
	Rare	C11orf68	CN Gain	chr11:65,677,561-65,692,498	q13.1	1.6	0	2	1.6	14937	transcript_amplification	chr11:65,677,561-65,692,498
	Rare	C14orf79	CN Gain	chr14:105,449,684-105,453,076	q32.33	1.6	0	2	1.6	3392	coding_sequence_variant	chr14:105,449,684-105,453,076; chr14:105,449,655-105,454,813
	Rare	C16orf86	CN Gain	chr16:67,697,418-67,702,013	q22.1	1.6	0	2	1.6	4595	coding_sequence_variant	chr16:67,697,418-67,702,013
	Rare	C19orf25	CN Gain	chr19:1,475,398-1,481,141	p13.3	2.1	0.1	2	1.6	5743	coding_sequence_variant	chr19:1,475,398-1,481,141
	Rare	C2orf57	CN Gain	chr2:232,458,198-232,501,217	q37.1	1.6	0	2	1.6	43019	coding_sequence_variant	chr2:232,458,198-232,501,217
	Rare	C2orf78	CN Gain	chr2:74,039,681-74,043,278	p13.1	1.6	0	2	1.6	3597	coding_sequence_variant	chr2:74,039,681-74,043,278
	Rare	C3orf18	CN Gain	chr3:50,605,656-50,610,640	p21.2	2.1	0.1	2	1.6	4984	coding_sequence_variant	chr3:50,605,656-50,610,640
	Rare	C3orf84	CN Gain	chr3:49,202,337-49,215,954	p21.31	2.1	0.1	2	1.6	13617	coding_sequence_variant	chr3:49,202,337-49,215,954
	Rare	C6orf25	CN Gain	chr6:31,679,979-31,705,302	p21.33	1.6	0	2	1.6	25323	coding_sequence_variant	chr6:31,679,979-31,705,302
	Rare	C7orf26	CN Gain	chr7:6,594,993-6,640,935	p22.1	1.6	0	2	1.6	45942	transcript_amplification	chr7:6,594,993-6,640,935
	Rare	CA6	CN Gain	chr1:9,003,722-9,085,723	p36.23	1.6	0	2	1.6	82001	transcript_amplification	chr1:9,003,722-9,085,723
	Rare	CACNA1I	CN Gain	chr22:40,072,890-40,087,499	q13.1	1.6	0	2	1.6	14609	coding_sequence_variant	chr22:40,072,890-40,087,499
	Rare	CAPZB	CN Gain	chr1:19,649,649-19,667,124	p36.13	1.6	0	2	1.6	17475	coding_sequence_variant	chr1:19,649,649-19,667,124
	Rare	CASKIN1	CN Gain	chr16:2,205,126-2,272,102	p13.3	1.6	0	2	1.6	66976	coding_sequence_variant	chr16:2,205,126-2,272,102
	Rare	CCAR1	CN Gain	chr10:70,546,292-70,577,037	q21.3	1.6	0	2	1.6	30745	coding_sequence_variant	chr10:70,546,292-70,577,037
	Rare	CCDC28B	CN Gain	chr1:32,662,409-32,681,870	p35.1	2.1	0.1	2	1.6	19461	transcript_amplification	chr1:32,662,409-32,681,870
	Rare	CCDC71	CN Gain	chr3:49,202,337-49,215,954	p21.31	2.1	0.1	2	1.6	13617	coding_sequence_variant	chr3:49,202,337-49,215,954
	Rare	CDC42SE2	CN Gain	chr5:130,594,561-130,601,697	q23.3 - q31.1	1.6	0	2	1.6	7136	5_prime_UTR_variant	chr5:130,594,561-130,601,697
	Rare	CDH15	CN Gain	chr16:89,226,043-89,246,197	q24.3	2.1	0.1	2	1.6	20154	coding_sequence_variant	chr16:89,226,043-89,246,197
	Rare	CDH18	CN Gain	chr5:20,436,430-20,437,850	p14.3	1.6	0	2	1.6	1420	intron_variant	chr5:20,436,430-20,437,850
	Rare	CDK2AP2	CN Gain	chr11:67,273,814-67,277,186	q13.2	1.6	0	2	1.6	3372	transcript_amplification	chr11:67,273,814-67,277,186
	Rare	CDKN2C	CN Gain	chr1:51,419,070-51,449,385	p32.3	1.6	0	2	1.6	30315	transcript_amplification	chr1:51,419,070-51,449,385
	Rare	CEBPA	CN Gain	chr19:33,788,150-33,794,921	q13.11	1.6	0	2	1.6	6771	coding_sequence_variant	chr19:33,788,150-33,794,921
	Rare	CEBPA-AS1	CN Gain	chr19:33,788,150-33,794,921	q13.11	1.6	0	2	1.6	6771	coding_sequence_variant	chr19:33,788,150-33,794,921
	Rare	CKB	CN Gain	chr14:103,986,581-103,993,477	q32.32	2.1	0.1	2	1.6	6896	coding_sequence_variant	chr14:103,986,581-103,993,477; chr14:103,985,200-103,986,551
	Rare	CLIC1	CN Gain	chr6:31,679,979-31,705,302	p21.33	1.6	0	2	1.6	25323	coding_sequence_variant	chr6:31,679,979-31,705,302
	Rare	CLIC4	CN Gain	chr1:25,033,589-25,072,077	p36.11	1.6	0	2	1.6	38488	coding_sequence_variant	chr1:25,033,589-25,072,077
	Rare	CNR2	CN Gain	chr1:24,175,286-24,209,336	p36.11	1.6	0	2	1.6	34050	coding_sequence_variant	chr1:24,175,286-24,209,336
	Rare	COL7A1	CN Gain	chr3:48,604,761-48,615,254	p21.31	2.1	0.1	2	1.6	10493	coding_sequence_variant	chr3:48,604,761-48,615,254
	Rare	COL8A2	CN Gain	chr1:36,557,755-36,562,797	p34.3	1.6	0	2	1.6	5042	coding_sequence_variant	chr1:36,557,755-36,562,797; chr1:36,579,752-36,592,054
	Rare	COMMD3	CN Gain	chr10:22,604,986-22,607,073	p12.2	1.6	0	2	1.6	2087	start_lost	chr10:22,604,986-22,607,073
	Rare	COMMD3-BMI1	CN Gain	chr10:22,604,986-22,607,073	p12.2	1.6	0	2	1.6	2087	start_lost	chr10:22,604,986-22,607,073
	Rare	CPNE4	CN Gain	chr3:131,380,718-131,388,421	q22.1	1.6	0	2	1.6	7703	intron_variant	chr3:131,380,718-131,388,421
	Rare	CPSF4	CN Gain	chr7:99,021,932-99,041,170	q22.1	1.6	0	2	1.6	19238	coding_sequence_variant	chr7:99,021,932-99,041,170
	Rare	CTD-2194D22.4	CN Gain	chr5:1,891,417-1,892,782	p15.33	1.6	0	2	1.6	1365	intron_variant	chr5:1,891,417-1,892,782
	Rare	CTSB	CN Gain	chr8:11,723,433-11,729,208	p23.1	1.6	0	2	1.6	5775	5_prime_UTR_variant	chr8:11,723,433-11,729,208
	Rare	CUX1	CN Gain	chr7:101,926,942-101,946,721	q22.1	1.6	0	2	1.6	19779	coding_sequence_variant	chr7:101,926,942-101,946,721
	Rare	CYB561D2	CN Gain	chr3:50,371,843-50,394,082	p21.31	1.6	0	2	1.6	22239	transcript_amplification	chr3:50,371,843-50,394,082
	Rare	D2HGDH	CN Gain	chr2:242,668,012-242,678,716	q37.3	2.1	0.1	2	1.6	10704	coding_sequence_variant	chr2:242,668,012-242,678,716
	Rare	DAB2IP	CN Gain	chr9:124,510,489-124,513,760	q33.2	2.1	0.1	2	1.6	3271	non_coding_transcript_exon_variant	chr9:124,510,489-124,513,760
	Rare	DAG1	CN Gain	chr3:49,502,554-49,511,697	p21.31	1.6	0	2	1.6	9143	5_prime_UTR_variant	chr3:49,502,554-49,511,697
	Rare	DBN1	CN Gain	chr5:176,871,128-176,884,555	q35.3	1.6	0	2	1.6	13427	coding_sequence_variant	chr5:176,871,128-176,884,555
	Rare	DCDC2B	CN Gain	chr1:32,662,409-32,681,870	p35.1	2.1	0.1	2	1.6	19461	transcript_amplification	chr1:32,662,409-32,681,870
	Rare	DDAH2	CN Gain	chr6:31,679,979-31,705,302	p21.33	1.6	0	2	1.6	25323	coding_sequence_variant	chr6:31,679,979-31,705,302
	Rare	DEFA9P	CN Gain	chr8:6,815,022-6,822,784	p23.1	1.6	0	2	1.6	7762	transcript_amplification	chr8:6,815,022-6,822,784
	Rare	DENND6B	CN Gain	chr22:50,744,095-50,772,245	q13.33	2.1	0.1	2	1.6	28150	coding_sequence_variant	chr22:50,749,486-50,754,020; chr22:50,757,588-50,759,968; chr22:50,744,095-50,772,245
	Rare	DGKD	CN Gain	chr2:234,375,931-234,388,764	q37.1	1.6	0	2	1.6	12833	coding_sequence_variant	chr2:234,375,931-234,388,764
	Rare	DNAH1	CN Gain	chr3:52,427,633-52,437,212	p21.1	2.1	0.1	2	1.6	9579	coding_sequence_variant	chr3:52,391,807-52,419,320; chr3:52,427,633-52,437,212
	Rare	DNAJB13	CN Gain	chr11:73,679,562-73,691,576	q13.4	1.6	0	2	1.6	12014	coding_sequence_variant	chr11:73,679,562-73,691,576
	Rare	DNAJB6	CN Gain	chr7:157,199,856-157,216,788	q36.3	1.6	0	2	1.6	16932	coding_sequence_variant	chr7:157,199,856-157,216,788
	Rare	DPF2	CN Gain	chr11:65,116,790-65,117,936	q13.1	1.6	0	2	1.6	1146	intron_variant	chr11:65,116,790-65,117,936
	Rare	DPP7	CN Gain	chr9:140,003,627-140,015,160	q34.3	1.6	0	2	1.6	11533	transcript_amplification	chr9:140,003,627-140,015,160
	Rare	DRAP1	CN Gain	chr11:65,677,561-65,692,498	q13.1	1.6	0	2	1.6	14937	transcript_amplification	chr11:65,677,561-65,692,498
	Rare	ECHS1	CN Gain	chr10:135,184,546-135,187,406	q26.3	2.1	0.1	2	1.6	2860	coding_sequence_variant	chr10:135,184,546-135,187,406
	Rare	ECI1	CN Gain	chr16:2,289,037-2,297,764	p13.3	1.6	0	2	1.6	8727	coding_sequence_variant	chr16:2,289,037-2,297,764
	Rare	EEF1A2	CN Gain	chr20:62,125,477-62,134,515	q13.33	1.6	0	2	1.6	9038	coding_sequence_variant	chr20:62,125,477-62,134,515
	Rare	EFNA3	CN Gain	chr1:155,028,347-155,059,664	q22	1.6	0	2	1.6	31317	coding_sequence_variant	chr1:155,028,347-155,059,664
	Rare	EFNA4	CN Gain	chr1:155,028,347-155,059,664	q22	1.6	0	2	1.6	31317	coding_sequence_variant	chr1:155,028,347-155,059,664
	Rare	EHMT1	CN Gain	chr9:140,504,130-140,515,202	q34.3	1.6	0	2	1.6	11072	coding_sequence_variant	chr9:140,504,130-140,515,202
	Rare	EIF2AK1	CN Gain	chr7:6,087,608-6,115,536	p22.1	1.6	0	2	1.6	27928	coding_sequence_variant	chr7:6,087,608-6,115,536
	Rare	EIF2B3	CN Gain	chr1:45,339,790-45,345,574	p34.1	1.6	0	2	1.6	5784	coding_sequence_variant	chr1:45,339,790-45,345,574
	Rare	ELAVL3	CN Gain	chr19:11,588,474-11,595,123	p13.2	1.6	0	2	1.6	6649	coding_sequence_variant	chr19:11,588,474-11,595,123
	Rare	EMILIN1	CN Gain	chr2:27,301,913-27,310,712	p23.3	1.6	0	2	1.6	8799	coding_sequence_variant	chr2:27,301,913-27,310,712
	Rare	ENDOG	CN Gain	chr9:131,568,315-131,605,575	q34.11	1.6	0	2	1.6	37260	coding_sequence_variant	chr9:131,568,315-131,605,575
	Rare	EPS8L2	CN Gain	chr11:701,529-706,376	p15.5	2.1	0.1	2	1.6	4847	coding_sequence_variant	chr11:710,088-715,772; chr11:701,529-706,376
	Rare	ESPN	CN Gain	chr1:6,483,708-6,487,251	p36.31	1.6	0	2	1.6	3543	coding_sequence_variant	chr1:6,483,708-6,487,251
	Rare	EVA1B	CN Gain	chr1:36,784,814-36,791,094	p34.3	1.6	0	2	1.6	6280	transcript_amplification	chr1:36,784,814-36,791,094
	Rare	FADS2	CN Gain	chr11:61,629,710-61,630,899	q12.2	1.6	0	2	1.6	1189	coding_sequence_variant	chr11:61,629,710-61,630,899
	Rare	FADS3	CN Gain	chr11:61,652,462-61,673,890	q12.2	2.1	0.1	2	1.6	21428	coding_sequence_variant	chr11:61,652,462-61,673,890
	Rare	FAF1	CN Gain	chr1:51,419,070-51,449,385	p32.3	1.6	0	2	1.6	30315	transcript_amplification	chr1:51,419,070-51,449,385
	Rare	FAM234A	CN Gain	chr16:309,964-312,596	p13.3	1.6	0	2	1.6	2632	coding_sequence_variant	chr16:309,964-312,596
	Rare	FAM45A	CN Gain	chr10:120,863,467-120,885,558	q26.11	1.6	0	2	1.6	22091	coding_sequence_variant	chr10:120,863,467-120,885,558
	Rare	FAM45BP	CN Gain	chr10:120,863,467-120,885,558	q26.11	1.6	0	2	1.6	22091	coding_sequence_variant	chr10:120,863,467-120,885,558
	Rare	FASTKD1	CN Gain	chr2:170,427,751-170,435,960	q31.1	1.6	0	2	1.6	8209	coding_sequence_variant	chr2:170,427,751-170,435,960
	Rare	FBXO6	CN Gain	chr1:11,731,036-11,736,143	p36.22	2.1	0.1	2	1.6	5107	coding_sequence_variant	chr1:11,731,036-11,736,143
	Rare	FCGBP	CN Gain	chr19:40,363,426-40,364,522	q13.2	2.1	0.1	2	1.6	1096	coding_sequence_variant	chr19:40,363,426-40,364,522; chr19:40,361,786-40,363,396
	Rare	FCN3	CN Gain	chr1:27,687,859-27,697,964	p36.11	1.6	0	2	1.6	10105	coding_sequence_variant	chr1:27,687,859-27,697,964
	Rare	FGF17	CN Gain	chr8:21,900,301-21,905,698	p21.3	1.6	0	2	1.6	5397	start_lost	chr8:21,900,301-21,905,698; chr8:21,881,379-21,907,386
	Rare	FNDC11	CN Gain	chr20:62,171,086-62,188,672	q13.33	2.1	0.1	2	1.6	17586	coding_sequence_variant	chr20:62,171,086-62,188,672
	Rare	FOXL2	CN Gain	chr3:138,655,111-138,669,061	q22.3	1.6	0	2	1.6	13950	transcript_amplification	chr3:138,655,111-138,669,061
	Rare	FOXL2NB	CN Gain	chr3:138,655,111-138,669,061	q22.3	1.6	0	2	1.6	13950	transcript_amplification	chr3:138,655,111-138,669,061
	Rare	FRMD8	CN Gain	chr11:65,145,893-65,155,319	q13.1	2.1	0.1	2	1.6	9426	coding_sequence_variant	chr11:65,145,893-65,155,319
	Rare	FRMPD1	CN Gain	chr9:37,648,270-37,653,041	p13.2	1.6	0	2	1.6	4771	5_prime_UTR_variant	chr9:37,648,270-37,653,041
	Rare	FUCA1	CN Gain	chr1:24,175,286-24,209,336	p36.11	1.6	0	2	1.6	34050	coding_sequence_variant	chr1:24,175,286-24,209,336
	Rare	FUOM	CN Gain	chr10:135,162,365-135,172,713	q26.3	2.1	0.1	2	1.6	10348	transcript_amplification	chr10:135,162,365-135,172,713
	Rare	FZD9	CN Gain	chr7:72,845,152-72,850,611	q11.23	2.1	0.1	2	1.6	5459	coding_sequence_variant	chr7:72,845,152-72,850,611
	Rare	GAS6	CN Gain	chr13:114,537,870-114,544,642	q34	1.6	0	2	1.6	6772	coding_sequence_variant	chr13:114,537,870-114,544,642
	Rare	GAS6-AS1	CN Gain	chr13:114,537,870-114,544,642	q34	1.6	0	2	1.6	6772	coding_sequence_variant	chr13:114,537,870-114,544,642
	Rare	GATA5	CN Gain	chr20:61,028,631-61,062,617	q13.33	1.6	0	2	1.6	33986	transcript_amplification	chr20:61,028,631-61,062,617
	Rare	GJC2	CN Gain	chr1:228,326,941-228,348,632	q42.13	1.6	0	2	1.6	21691	transcript_amplification	chr1:228,326,941-228,348,632
	Rare	GLDC	CN Gain	chr9:6,600,660-6,622,891	p24.1	1.6	0	2	1.6	22231	coding_sequence_variant	chr9:6,600,660-6,622,891
	Rare	GLI4	CN Gain	chr8:144,340,714-144,352,196	q24.3	1.6	0	2	1.6	11482	coding_sequence_variant	chr8:144,352,167-144,361,396; chr8:144,340,714-144,352,196
	Rare	GLIS2	CN Gain	chr16:4,357,226-4,374,930	p13.3	1.6	0	2	1.6	17704	5_prime_UTR_variant	chr16:4,357,226-4,374,930
	Rare	GLIS2-AS1	CN Gain	chr16:4,357,226-4,374,930	p13.3	1.6	0	2	1.6	17704	5_prime_UTR_variant	chr16:4,357,226-4,374,930
	Rare	GPR137B	CN Gain	chr1:236,298,844-236,311,063	q42.3	1.6	0	2	1.6	12219	coding_sequence_variant	chr1:236,298,844-236,311,063
	Rare	GPR26	CN Gain	chr10:125,420,854-125,428,645	q26.13	1.6	0	2	1.6	7791	coding_sequence_variant	chr10:125,420,854-125,428,645
	Rare	GRID2IP	CN Gain	chr7:6,553,375-6,584,564	p22.1	1.6	0	2	1.6	31189	coding_sequence_variant	chr7:6,553,375-6,584,564
	Rare	GUK1	CN Gain	chr1:228,326,941-228,348,632	q42.13	1.6	0	2	1.6	21691	transcript_amplification	chr1:228,326,941-228,348,632
	Rare	HAR1A	CN Gain	chr20:61,703,405-61,739,298	q13.33	1.6	0	2	1.6	35893	transcript_amplification	chr20:61,703,405-61,739,298
	Rare	HAR1B	CN Gain	chr20:61,703,405-61,739,298	q13.33	1.6	0	2	1.6	35893	transcript_amplification	chr20:61,703,405-61,739,298
	Rare	HES1	CN Gain	chr3:193,853,965-193,860,675	q29	1.6	0	2	1.6	6710	coding_sequence_variant	chr3:193,853,965-193,860,675; chr3:193,848,717-193,854,921
	Rare	HES3	CN Gain	chr1:6,305,361-6,307,599	p36.31	1.6	0	2	1.6	2238	coding_sequence_variant	chr1:6,305,361-6,307,599
	Rare	HIVEP3	CN Gain	chr1:42,051,492-42,058,723	p34.2	1.6	0	2	1.6	7231	intron_variant	chr1:42,051,492-42,058,723
	Rare	HMCN2	CN Gain	chr9:133,057,226-133,149,152	q34.11	2.1	0.1	2	1.6	91926	coding_sequence_variant	chr9:133,057,226-133,149,152; chr9:133,258,237-133,264,766
	Rare	HNRNPUL2	CN Gain	chr11:62,484,145-62,505,605	q12.3	1.6	0	2	1.6	21460	transcript_amplification	chr11:62,484,145-62,505,605
	Rare	HNRNPUL2-BSCL2	CN Gain	chr11:62,484,145-62,505,605	q12.3	1.6	0	2	1.6	21460	transcript_amplification	chr11:62,484,145-62,505,605
	Rare	HYAL1	CN Gain	chr3:50,340,040-50,354,570	p21.31	2.1	0.1	2	1.6	14530	coding_sequence_variant	chr3:50,340,040-50,354,570
	Rare	ICOSLG	CN Gain	chr21:45,639,574-45,650,864	q22.3	1.6	0	2	1.6	11290	coding_sequence_variant	chr21:45,639,574-45,650,864
	Rare	INF2	CN Gain	chr14:105,155,730-105,163,083	q32.33	2.1	0.1	2	1.6	7353	5_prime_UTR_variant	chr14:105,155,730-105,163,083
	Rare	INPP5A	CN Gain	chr10:134,595,286-134,597,464	q26.3	1.6	0	2	1.6	2178	coding_sequence_variant	chr10:134,595,286-134,597,464
	Rare	INTS3	CN Gain	chr1:153,697,827-153,700,555	q21.3	1.6	0	2	1.6	2728	5_prime_UTR_variant	chr1:153,697,827-153,700,555; chr1:153,734,863-153,743,500
	Rare	IQCC	CN Gain	chr1:32,662,409-32,681,870	p35.1	2.1	0.1	2	1.6	19461	transcript_amplification	chr1:32,662,409-32,681,870
	Rare	IRF4	CN Gain	chr6:388,936-394,508	p25.3	1.6	0	2	1.6	5572	coding_sequence_variant	chr6:388,936-394,508
	Rare	IRS1	CN Gain	chr2:227,659,599-227,665,019	q36.3	1.6	0	2	1.6	5420	coding_sequence_variant	chr2:227,659,599-227,665,019
	Rare	JMJD7	CN Gain	chr15:42,128,764-42,132,708	q15.1	1.6	0	2	1.6	3944	coding_sequence_variant	chr15:42,128,764-42,132,708
	Rare	KAT6B	CN Gain	chr10:76,565,101-76,590,044	q22.2	1.6	0	2	1.6	24943	5_prime_UTR_variant	chr10:76,565,101-76,590,044
	Rare	KCND3	CN Gain	chr1:112,394,081-112,398,226	p13.2	2.1	0.1	2	1.6	4145	non_coding_transcript_exon_variant	chr1:112,500,308-112,502,294; chr1:112,528,210-112,539,412; chr1:112,394,081-112,398,226
	Rare	KCND3-IT1	CN Gain	chr1:112,394,081-112,398,226	p13.2	2.1	0.1	2	1.6	4145	non_coding_transcript_exon_variant	chr1:112,394,081-112,398,226
	Rare	KCNK9	CN Gain	chr8:140,713,875-140,719,728	q24.3	1.6	0	2	1.6	5853	coding_sequence_variant	chr8:140,713,875-140,719,728
	Rare	KCTD7	CN Gain	chr7:66,076,667-66,097,705	q11.21	1.6	0	2	1.6	21038	coding_sequence_variant	chr7:66,076,667-66,097,705
	Rare	KDM4C	CN Gain	chr9:6,710,011-6,725,754	p24.1	1.6	0	2	1.6	15743	coding_sequence_variant	chr9:6,710,011-6,725,754
	Rare	KHK	CN Gain	chr2:27,301,913-27,310,712	p23.3	1.6	0	2	1.6	8799	coding_sequence_variant	chr2:27,301,913-27,310,712
	Rare	KIF13B	CN Gain	chr8:29,118,698-29,123,640	p12	1.6	0	2	1.6	4942	coding_sequence_variant	chr8:29,118,698-29,123,640
	Rare	KIF21B	CN Gain	chr1:200,958,440-200,965,357	q32.1	1.6	0	2	1.6	6917	coding_sequence_variant	chr1:200,958,440-200,965,357
	Rare	KISS1R	CN Gain	chr19:908,480-925,738	p13.3	1.6	0	2	1.6	17258	transcript_amplification	chr19:920,987-922,776; chr19:908,480-925,738
	Rare	KLHDC8B	CN Gain	chr3:49,202,337-49,215,954	p21.31	2.1	0.1	2	1.6	13617	coding_sequence_variant	chr3:49,202,337-49,215,954
	Rare	KLHL35	CN Gain	chr11:75,137,580-75,142,476	q13.4	1.6	0	2	1.6	4896	coding_sequence_variant	chr11:75,137,580-75,142,476
	Rare	KYAT1	CN Gain	chr9:131,568,315-131,605,575	q34.11	1.6	0	2	1.6	37260	coding_sequence_variant	chr9:131,568,315-131,605,575
	Rare	LAMA5	CN Gain	chr20:60,937,504-60,947,135	q13.33	2.1	0.1	2	1.6	9631	coding_sequence_variant	chr20:60,879,696-60,888,488; chr20:60,937,504-60,947,135
	Rare	LAMC1	CN Gain	chr1:182,984,175-182,996,126	q25.3	1.6	0	2	1.6	11951	coding_sequence_variant	chr1:182,984,175-182,996,126
	Rare	LAT2	CN Gain	chr7:73,638,282-73,640,635	q11.23	1.6	0	2	1.6	2353	coding_sequence_variant	chr7:73,638,282-73,640,635
	Rare	LCAT	CN Gain	chr16:67,975,393-67,980,207	q22.1	1.6	0	2	1.6	4814	coding_sequence_variant	chr16:67,975,393-67,980,207
	Rare	LCNL1	CN Gain	chr9:139,878,707-139,886,685	q34.3	2.1	0.1	2	1.6	7978	coding_sequence_variant	chr9:139,878,707-139,886,685; chr9:139,879,986-139,901,056
	Rare	LDLRAD2	CN Gain	chr1:22,148,359-22,150,797	p36.12	1.6	0	2	1.6	2438	coding_sequence_variant	chr1:22,148,359-22,150,797
	Rare	LHX2	CN Gain	chr9:126,770,823-126,778,473	q33.3	1.6	0	2	1.6	7650	coding_sequence_variant	chr9:126,770,823-126,778,473
	Rare	LINC00620	CN Gain	chr3:13,700,684-13,710,062	p25.1	2.1	0.1	2	1.6	9378	intron_variant	chr3:13,700,684-13,710,062
	Rare	LINC01107	CN Gain	chr2:239,431,494-239,443,115	q37.3	1.6	0	2	1.6	11621	intron_variant	chr2:239,431,494-239,443,115
	Rare	LINC01119	CN Gain	chr2:47,063,160-47,065,282	p21	1.6	0	2	1.6	2122	intron_variant	chr2:47,063,160-47,065,282
	Rare	LINC01258	CN Loss	chr4:38,456,601-38,467,860	p14	2.6	0.3	2.2	1.6	11259	intron_variant	chr4:38,456,601-38,467,860
	Rare	LINC01391	CN Gain	chr3:138,655,111-138,669,061	q22.3	1.6	0	2	1.6	13950	transcript_amplification	chr3:138,655,111-138,669,061
	Rare	LINC01398	CN Gain	chr1:46,912,550-46,926,263	p33	1.6	0	2	1.6	13713	non_coding_transcript_exon_variant	chr1:46,912,550-46,926,263
	Rare	LINGO3	CN Gain	chr19:2,305,501-2,313,464	p13.3	1.6	0	2	1.6	7963	5_prime_UTR_variant	chr19:2,305,501-2,313,464
	Rare	LMF2	CN Gain	chr22:50,943,461-50,947,132	q13.33	1.6	0	2	1.6	3671	coding_sequence_variant	chr22:50,943,461-50,947,132
	Rare	LMX1B	CN Gain	chr9:129,370,380-129,377,752	q33.3	1.6	0	2	1.6	7372	coding_sequence_variant	chr9:129,370,380-129,377,752
	Rare	LOC100130417	CN Gain	chr1:853,675-873,346	p36.33	2.1	0.1	2	1.6	19671	coding_sequence_variant	chr1:853,675-873,346
	Rare	LOC100130587	CN Gain	chr20:61,993,073-62,001,031	q13.33	1.6	0	2	1.6	7958	non_coding_transcript_exon_variant	chr20:61,993,073-62,001,031; chr20:61,994,465-61,999,075
	Rare	LOC100130872	CN Gain	chr4:1,184,622-1,190,718	p16.3	2.1	0.1	2	1.6	6096	5_prime_UTR_variant	chr4:1,184,622-1,190,718
	Rare	LOC100289580	CN Gain	chr16:88,795,866-88,814,943	q24.3	2.1	0.1	2	1.6	19077	coding_sequence_variant	chr16:88,795,866-88,814,943
	Rare	LOC100505588	CN Gain	chr9:126,770,823-126,778,473	q33.3	1.6	0	2	1.6	7650	coding_sequence_variant	chr9:126,770,823-126,778,473
	Rare	LOC100505666	CN Gain	chr1:155,028,347-155,059,664	q22	1.6	0	2	1.6	31317	coding_sequence_variant	chr1:155,028,347-155,059,664
	Rare	LOC100506258	CN Gain	chr11:7,471,907-7,474,550	p15.4	1.6	0	2	1.6	2643	intron_variant	chr11:7,471,907-7,474,550; chr11:7,479,890-7,483,267
	Rare	LOC100507437	CN Gain	chr14:105,883,526-105,906,100	q32.33	1.6	0	2	1.6	22574	coding_sequence_variant	chr14:105,883,526-105,906,100
	Rare	LOC101929613	CN Gain	chr16:3,044,524-3,051,571	p13.3	2.1	0.1	2	1.6	7047	non_coding_transcript_exon_variant	chr16:3,044,524-3,051,571
	Rare	LOC101929723	CN Gain	chr2:42,156,704-42,159,184	p21	1.6	0	2	1.6	2480	non_coding_transcript_exon_variant	chr2:42,156,704-42,159,184
	Rare	LOC102723672	CN Gain	chr7:148,173-150,699	p22.3	1.6	0	2	1.6	2526	non_coding_transcript_exon_variant	chr7:148,173-150,699
	Rare	LOC221946	CN Gain	chr7:5,545,135-5,554,408	p22.1	1.6	0	2	1.6	9273	coding_sequence_variant	chr7:5,545,135-5,554,408
	Rare	LOC339059	CN Gain	chr16:88,795,866-88,814,943	q24.3	2.1	0.1	2	1.6	19077	coding_sequence_variant	chr16:88,795,866-88,814,943
	Rare	LOC400558	CN Gain	chr16:89,226,043-89,246,197	q24.3	2.1	0.1	2	1.6	20154	coding_sequence_variant	chr16:89,226,043-89,246,197
	Rare	LOC63930	CN Gain	chr20:61,654,249-61,655,283	q13.33	1.6	0	2	1.6	1034	intron_variant	chr20:61,654,249-61,655,283; chr20:61,664,235-61,665,382; chr20:61,703,405-61,739,298
	Rare	LOC643355	CN Gain	chr1:112,528,210-112,539,412	p13.2	1.6	0	2	1.6	11202	5_prime_UTR_variant	chr1:112,528,210-112,539,412
	Rare	LOC728743	CN Gain	chr7:150,099,742-150,108,370	q36.1	1.6	0	2	1.6	8628	non_coding_transcript_exon_variant	chr7:150,099,742-150,108,370
	Rare	LOC729652	CN Gain	chr16:2,515,499-2,518,179	p13.3	1.6	0	2	1.6	2680	non_coding_transcript_exon_variant	chr16:2,515,499-2,518,179
	Rare	LRP8	CN Gain	chr1:53,777,027-53,788,149	p32.3	1.6	0	2	1.6	11122	intron_variant	chr1:53,777,027-53,788,149
	Rare	LRWD1	CN Gain	chr7:102,101,639-102,113,334	q22.1	1.6	0	2	1.6	11695	coding_sequence_variant	chr7:102,101,639-102,113,334
	Rare	LTC4S	CN Gain	chr5:179,214,496-179,237,735	q35.3	1.6	0	2	1.6	23239	transcript_amplification	chr5:179,214,496-179,237,735
	Rare	LY6G6C	CN Gain	chr6:31,679,979-31,705,302	p21.33	1.6	0	2	1.6	25323	coding_sequence_variant	chr6:31,679,979-31,705,302
	Rare	LY6G6D	CN Gain	chr6:31,679,979-31,705,302	p21.33	1.6	0	2	1.6	25323	coding_sequence_variant	chr6:31,679,979-31,705,302
	Rare	LY6G6E	CN Gain	chr6:31,679,979-31,705,302	p21.33	1.6	0	2	1.6	25323	coding_sequence_variant	chr6:31,679,979-31,705,302
	Rare	LZTS3	CN Gain	chr20:3,144,542-3,157,096	p13	1.6	0	2	1.6	12554	coding_sequence_variant	chr20:3,144,542-3,157,096
	Rare	MACROD1	CN Gain	chr11:63,906,210-63,935,700	q13.1	1.6	0	2	1.6	29490	coding_sequence_variant	chr11:63,906,210-63,935,700
	Rare	MAD2L2	CN Gain	chr1:11,731,036-11,736,143	p36.22	2.1	0.1	2	1.6	5107	coding_sequence_variant	chr1:11,731,036-11,736,143
	Rare	MAN1B1-AS1	CN Gain	chr9:139,978,609-140,001,570	q34.3	1.6	0	2	1.6	22961	coding_sequence_variant	chr9:139,978,609-140,001,570
	Rare	MAN2C1	CN Gain	chr15:75,644,138-75,654,758	q24.2	1.6	0	2	1.6	10620	coding_sequence_variant	chr15:75,644,138-75,654,758
	Rare	MAP4	CN Gain	chr3:47,889,233-47,897,654	p21.31	1.6	0	2	1.6	8421	coding_sequence_variant	chr3:47,889,233-47,897,654
	Rare	MAPK11	CN Gain	chr22:50,699,206-50,702,720	q13.33	2.1	0.1	2	1.6	3514	coding_sequence_variant	chr22:50,699,206-50,702,720
	Rare	MAPK12	CN Gain	chr22:50,699,206-50,702,720	q13.33	2.1	0.1	2	1.6	3514	coding_sequence_variant	chr22:50,699,206-50,702,720
	Rare	MAPKAPK3	CN Gain	chr3:50,684,681-50,693,572	p21.2	2.1	0.1	2	1.6	8891	coding_sequence_variant	chr3:50,684,681-50,693,572
	Rare	MAST2	CN Gain	chr1:46,264,567-46,269,809	p34.1	1.6	0	2	1.6	5242	coding_sequence_variant	chr1:46,264,567-46,269,809
	Rare	MC1R	CN Gain	chr16:89,982,012-89,993,274	q24.3	1.6	0	2	1.6	11262	coding_sequence_variant	chr16:89,982,012-89,993,274
	Rare	MCAM	CN Gain	chr11:119,178,876-119,188,975	q23.3	1.6	0	2	1.6	10099	coding_sequence_variant	chr11:119,178,876-119,188,975
	Rare	MELTF	CN Gain	chr3:196,748,591-196,756,568	q29	1.6	0	2	1.6	7977	coding_sequence_variant	chr3:196,748,591-196,756,568; chr3:196,725,039-196,733,074
	Rare	MEX3D	CN Gain	chr19:1,551,681-1,566,132	p13.3	1.6	0	2	1.6	14451	coding_sequence_variant	chr19:1,551,681-1,566,132
	Rare	MFI2-AS1	CN Gain	chr3:196,725,039-196,733,074	q29	1.6	0	2	1.6	8035	coding_sequence_variant	chr3:196,725,039-196,733,074
	Rare	MGAT4B	CN Gain	chr5:179,214,496-179,237,735	q35.3	1.6	0	2	1.6	23239	transcript_amplification	chr5:179,214,496-179,237,735
	Rare	MIR1226	CN Gain	chr3:47,889,233-47,897,654	p21.31	1.6	0	2	1.6	8421	coding_sequence_variant	chr3:47,889,233-47,897,654
	Rare	MIR1229	CN Gain	chr5:179,214,496-179,237,735	q35.3	1.6	0	2	1.6	23239	transcript_amplification	chr5:179,214,496-179,237,735
	Rare	MIR3944	CN Gain	chr10:135,184,546-135,187,406	q26.3	2.1	0.1	2	1.6	2860	coding_sequence_variant	chr10:135,184,546-135,187,406
	Rare	MIR4285	CN Gain	chr7:101,926,942-101,946,721	q22.1	1.6	0	2	1.6	19779	coding_sequence_variant	chr7:101,926,942-101,946,721
	Rare	MIR4467	CN Gain	chr7:102,101,639-102,113,334	q22.1	1.6	0	2	1.6	11695	coding_sequence_variant	chr7:102,101,639-102,113,334
	Rare	MIR4479	CN Gain	chr9:139,766,585-139,781,959	q34.3	1.6	0	2	1.6	15374	mature_miRNA_variant	chr9:139,766,585-139,781,959
	Rare	MIR4489	CN Gain	chr11:65,416,683-65,418,036	q13.1	2.1	0.1	2	1.6	1353	coding_sequence_variant	chr11:65,416,683-65,418,036
	Rare	MIR4656	CN Gain	chr7:4,827,042-4,835,697	p22.1	1.6	0	2	1.6	8655	coding_sequence_variant	chr7:4,827,042-4,835,697
	Rare	MIR4688	CN Gain	chr11:46,387,340-46,401,336	p11.2	1.6	0	2	1.6	13996	coding_sequence_variant	chr11:46,387,340-46,401,336
	Rare	MIR4765	CN Gain	chr2:32,846,809-32,882,708	p22.3	1.6	0	2	1.6	35899	coding_sequence_variant	chr2:32,846,809-32,882,708
	Rare	MIR5008	CN Gain	chr1:228,127,746-228,144,123	q42.13	2.1	0.1	2	1.6	16377	coding_sequence_variant	chr1:228,127,746-228,144,123
	Rare	MIR5090	CN Gain	chr7:102,101,639-102,113,334	q22.1	1.6	0	2	1.6	11695	coding_sequence_variant	chr7:102,101,639-102,113,334
	Rare	MIR5787	CN Gain	chr3:50,260,394-50,272,934	p21.31	2.1	0.1	2	1.6	12540	coding_sequence_variant	chr3:50,260,394-50,272,934
	Rare	MIR631	CN Gain	chr15:75,644,138-75,654,758	q24.2	1.6	0	2	1.6	10620	coding_sequence_variant	chr15:75,644,138-75,654,758
	Rare	MIR6753	CN Gain	chr11:67,803,824-67,819,669	q13.2	2.1	0.1	2	1.6	15845	transcript_amplification	chr11:67,803,824-67,819,669
	Rare	MIR6756	CN Gain	chr11:119,178,876-119,188,975	q23.3	1.6	0	2	1.6	10099	coding_sequence_variant	chr11:119,178,876-119,188,975
	Rare	MIR6763	CN Gain	chr12:133,153,937-133,165,878	q24.33	1.6	0	2	1.6	11941	coding_sequence_variant	chr12:133,153,937-133,165,878
	Rare	MIR6787	CN Gain	chr17:80,190,990-80,195,568	q25.3	1.6	0	2	1.6	4578	coding_sequence_variant	chr17:80,190,990-80,195,568
	Rare	MIR6821	CN Gain	chr22:50,354,494-50,358,093	q13.33	2.1	0.1	2	1.6	3599	coding_sequence_variant	chr22:50,354,494-50,358,093
	Rare	MIR6829	CN Gain	chr3:195,604,076-195,611,091	q29	1.6	0	2	1.6	7015	coding_sequence_variant	chr3:195,604,076-195,611,091
	Rare	MIR6845	CN Gain	chr8:144,912,141-144,924,766	q24.3	1.6	0	2	1.6	12625	coding_sequence_variant	chr8:144,912,141-144,924,766
	Rare	MIR6847	CN Gain	chr8:145,115,940-145,135,102	q24.3	2.1	0.1	2	1.6	19162	coding_sequence_variant	chr8:145,115,940-145,135,102
	Rare	MLST8	CN Gain	chr16:2,205,126-2,272,102	p13.3	1.6	0	2	1.6	66976	coding_sequence_variant	chr16:2,205,126-2,272,102
	Rare	MOB3A	CN Gain	chr19:2,075,069-2,096,288	p13.3	1.6	0	2	1.6	21219	coding_sequence_variant	chr19:2,075,069-2,096,288
	Rare	MOBP	CN Gain	chr3:39,554,240-39,559,354	p22.1	1.6	0	2	1.6	5114	coding_sequence_variant	chr3:39,554,240-39,559,354
	Rare	MPND	CN Gain	chr19:4,359,765-4,361,028	p13.3	1.6	0	2	1.6	1263	coding_sequence_variant	chr19:4,359,765-4,361,028
	Rare	MRGBP	CN Gain	chr20:61,422,467-61,436,152	q13.33	1.6	0	2	1.6	13685	coding_sequence_variant	chr20:61,422,467-61,436,152
	Rare	MRPL12	CN Gain	chr17:79,673,449-79,676,997	q25.3	1.6	0	2	1.6	3548	coding_sequence_variant	chr17:79,673,449-79,676,997
	Rare	MRPL48	CN Gain	chr11:73,521,460-73,535,247	q13.4	1.6	0	2	1.6	13787	coding_sequence_variant	chr11:73,521,460-73,535,247
	Rare	MTO1	CN Gain	chr6:74,163,303-74,199,272	q13	1.6	0	2	1.6	35969	coding_sequence_variant	chr6:74,163,303-74,199,272
	Rare	MUSTN1	CN Gain	chr3:52,867,307-52,868,741	p21.1	2.1	0.1	2	1.6	1434	coding_sequence_variant	chr3:52,867,307-52,868,741
	Rare	NADK	CN Gain	chr1:1,684,425-1,700,207	p36.33	1.6	0	2	1.6	15782	coding_sequence_variant	chr1:1,684,425-1,700,207
	Rare	NANOS1	CN Gain	chr10:120,785,201-120,794,195	q26.11	1.6	0	2	1.6	8994	transcript_amplification	chr10:120,785,201-120,794,195
	Rare	NAT14	CN Gain	chr19:55,991,945-55,999,681	q13.42	1.6	0	2	1.6	7736	transcript_amplification	chr19:55,997,587-56,000,807; chr19:55,991,945-55,999,681
	Rare	NCAPH2	CN Gain	chr22:50,943,461-50,947,132	q13.33	1.6	0	2	1.6	3671	coding_sequence_variant	chr22:50,943,461-50,947,132
	Rare	NDUFS8	CN Gain	chr11:67,803,824-67,819,669	q13.2	2.1	0.1	2	1.6	15845	transcript_amplification	chr11:67,803,824-67,819,669
	Rare	NEIL1	CN Gain	chr15:75,644,138-75,654,758	q24.2	1.6	0	2	1.6	10620	coding_sequence_variant	chr15:75,644,138-75,654,758
	Rare	NOC2L	CN Gain	chr1:874,620-883,184	p36.33	2.1	0.1	2	1.6	8564	coding_sequence_variant	chr1:874,620-883,184
	Rare	NOTCH3	CN Gain	chr19:15,308,689-15,310,932	p13.12	1.6	0	2	1.6	2243	intron_variant	chr19:15,308,689-15,310,932
	Rare	NOTUM	CN Gain	chr17:79,902,365-79,921,107	q25.3	1.6	0	2	1.6	18742	coding_sequence_variant	chr17:79,902,365-79,921,107
	Rare	NPB	CN Gain	chr17:79,858,426-79,862,174	q25.3	2.1	0.1	2	1.6	3748	coding_sequence_variant	chr17:79,858,426-79,862,174
	Rare	NPRL2	CN Gain	chr3:50,371,843-50,394,082	p21.31	1.6	0	2	1.6	22239	transcript_amplification	chr3:50,371,843-50,394,082
	Rare	NRBP2	CN Gain	chr8:144,912,141-144,924,766	q24.3	1.6	0	2	1.6	12625	coding_sequence_variant	chr8:144,912,141-144,924,766
	Rare	NRXN2	CN Gain	chr11:64,367,141-64,375,727	q13.1	2.1	0.1	2	1.6	8586	coding_sequence_variant	chr11:64,367,141-64,375,727
	Rare	NUDT3	CN Gain	chr6:34,353,712-34,375,202	p21.31	1.6	0	2	1.6	21490	coding_sequence_variant	chr6:34,353,712-34,375,202
	Rare	OGFR-AS1	CN Gain	chr20:61,422,467-61,436,152	q13.33	1.6	0	2	1.6	13685	coding_sequence_variant	chr20:61,422,467-61,436,152
	Rare	OTOG	CN Gain	chr11:17,626,795-17,634,768	p15.1	2.1	0.1	2	1.6	7973	coding_sequence_variant	chr11:17,626,795-17,634,768
	Rare	PAK2	CN Gain	chr3:196,544,693-196,546,920	q29	1.6	0	2	1.6	2227	coding_sequence_variant	chr3:196,544,693-196,546,920; chr3:196,472,495-196,480,403
	Rare	PANX2	CN Gain	chr22:50,612,852-50,631,795	q13.33	1.6	0	2	1.6	18943	coding_sequence_variant	chr22:50,612,852-50,631,795
	Rare	PDIA2	CN Gain	chr16:334,243-337,663	p13.3	2.1	0.1	2	1.6	3420	coding_sequence_variant	chr16:334,243-337,663; chr16:334,243-344,215
	Rare	PEX10	CN Gain	chr1:2,334,388-2,337,838	p36.32	1.6	0	2	1.6	3450	coding_sequence_variant	chr1:2,334,388-2,337,838
	Rare	PFKL	CN Gain	chr21:45,733,146-45,754,500	q22.3	2.1	0.1	2	1.6	21354	coding_sequence_variant	chr21:45,728,713-45,733,117; chr21:45,733,146-45,754,500
	Rare	PGP	CN Gain	chr16:2,205,126-2,272,102	p13.3	1.6	0	2	1.6	66976	coding_sequence_variant	chr16:2,205,126-2,272,102
	Rare	PHF13	CN Gain	chr1:6,662,919-6,678,519	p36.31	1.6	0	2	1.6	15600	coding_sequence_variant	chr1:6,662,919-6,678,519
	Rare	PHLDA2	CN Gain	chr11:2,947,660-2,950,172	p15.4	2.1	0.1	2	1.6	2512	coding_sequence_variant	chr11:2,947,660-2,950,172
	Rare	PI16	CN Gain	chr6:36,911,892-36,917,756	p21.2	1.6	0	2	1.6	5864	non_coding_transcript_exon_variant	chr6:36,911,892-36,917,756
	Rare	PIGG	CN Gain	chr4:527,253-534,091	p16.3	1.6	0	2	1.6	6838	coding_sequence_variant	chr4:527,253-534,091
	Rare	PIM3	CN Gain	chr22:50,354,494-50,358,093	q13.33	2.1	0.1	2	1.6	3599	coding_sequence_variant	chr22:50,354,494-50,358,093
	Rare	PLAU	CN Gain	chr10:75,661,870-75,672,161	q22.2	1.6	0	2	1.6	10291	coding_sequence_variant	chr10:75,661,870-75,672,161
	Rare	PODXL2	CN Gain	chr3:127,389,609-127,399,839	q21.3	1.6	0	2	1.6	10230	transcript_amplification	chr3:127,389,609-127,399,839
	Rare	PPIA	CN Gain	chr7:44,785,817-44,837,809	p13	1.6	0	2	1.6	51992	transcript_amplification	chr7:44,785,817-44,837,809
	Rare	PQLC2	CN Gain	chr1:19,649,649-19,667,124	p36.13	1.6	0	2	1.6	17475	coding_sequence_variant	chr1:19,649,649-19,667,124
	Rare	PRAP1	CN Gain	chr10:135,162,365-135,172,713	q26.3	2.1	0.1	2	1.6	10348	transcript_amplification	chr10:135,162,365-135,172,713
	Rare	PRKCI	CN Gain	chr3:169,999,463-170,011,574	q26.2	1.6	0	2	1.6	12111	coding_sequence_variant	chr3:169,999,463-170,011,574
	Rare	PROB1	CN Gain	chr5:138,727,362-138,732,523	q31.2	1.6	0	2	1.6	5161	coding_sequence_variant	chr5:138,727,362-138,732,523
	Rare	PRR7	CN Gain	chr5:176,871,128-176,884,555	q35.3	1.6	0	2	1.6	13427	coding_sequence_variant	chr5:176,871,128-176,884,555
	Rare	PSTPIP1	CN Gain	chr15:77,318,969-77,325,392	q24.3	2.1	0.1	2	1.6	6423	coding_sequence_variant	chr15:77,318,969-77,325,392
	Rare	PTCD1	CN Gain	chr7:99,021,932-99,041,170	q22.1	1.6	0	2	1.6	19238	coding_sequence_variant	chr7:99,021,932-99,041,170
	Rare	PTGES2	CN Gain	chr9:130,864,461-130,887,542	q34.11	1.6	0	2	1.6	23081	coding_sequence_variant	chr9:130,864,461-130,887,542
	Rare	PTMA	CN Gain	chr2:232,570,493-232,575,989	q37.1	1.6	0	2	1.6	5496	coding_sequence_variant	chr2:232,570,493-232,575,989
	Rare	PXDN	CN Gain	chr2:1,747,566-1,750,575	p25.3	2.1	0.1	2	1.6	3009	coding_sequence_variant	chr2:1,747,566-1,750,575
	Rare	QRICH1	CN Gain	chr3:49,131,352-49,134,383	p21.31	1.6	0	2	1.6	3031	coding_sequence_variant	chr3:49,131,352-49,134,383
	Rare	R3HDM4	CN Gain	chr19:908,480-925,738	p13.3	1.6	0	2	1.6	17258	transcript_amplification	chr19:908,480-925,738
	Rare	RAB6B	CN Gain	chr3:133,549,399-133,560,711	q22.1	1.6	0	2	1.6	11312	coding_sequence_variant	chr3:133,549,399-133,560,711
	Rare	RASSF1	CN Gain	chr3:50,371,843-50,394,082	p21.31	1.6	0	2	1.6	22239	transcript_amplification	chr3:50,371,843-50,394,082
	Rare	RASSF1-AS1	CN Gain	chr3:50,371,843-50,394,082	p21.31	1.6	0	2	1.6	22239	transcript_amplification	chr3:50,371,843-50,394,082
	Rare	RCC2	CN Gain	chr1:17,762,656-17,767,524	p36.13	1.6	0	2	1.6	4868	coding_sequence_variant	chr1:17,762,656-17,767,524
	Rare	REEP6	CN Gain	chr19:1,487,467-1,509,373	p13.3	1.6	0	2	1.6	21906	transcript_amplification	chr19:1,487,467-1,509,373
	Rare	RNF166	CN Gain	chr16:88,760,052-88,769,740	q24.3	1.6	0	2	1.6	9688	coding_sequence_variant	chr16:88,760,052-88,769,740
	Rare	RNPEPL1	CN Gain	chr2:241,512,687-241,514,820	q37.3	1.6	0	2	1.6	2133	coding_sequence_variant	chr2:241,512,687-241,514,820
	Rare	RPS10-NUDT3	CN Gain	chr6:34,353,712-34,375,202	p21.31	1.6	0	2	1.6	21490	coding_sequence_variant	chr6:34,353,712-34,375,202
	Rare	RSRP1	CN Gain	chr1:25,583,484-25,584,555	p36.11	2.1	0.1	2	1.6	1071	intron_variant	chr1:25,583,484-25,584,555
	Rare	SAMD11	CN Gain	chr1:853,675-873,346	p36.33	2.1	0.1	2	1.6	19671	coding_sequence_variant	chr1:853,675-873,346; chr1:874,620-883,184
	Rare	SARDH	CN Gain	chr9:136,568,739-136,578,698	q34.2	2.1	0.1	2	1.6	9959	coding_sequence_variant	chr9:136,568,739-136,578,698
	Rare	SBF1	CN Gain	chr22:50,893,072-50,909,059	q13.33	1.6	0	2	1.6	15987	coding_sequence_variant	chr22:50,893,072-50,909,059; chr22:50,912,450-50,916,794
	Rare	SH3D21	CN Gain	chr1:36,784,814-36,791,094	p34.3	1.6	0	2	1.6	6280	transcript_amplification	chr1:36,784,814-36,791,094
	Rare	SHOC2	CN Gain	chr10:112,671,505-112,684,880	q25.2	1.6	0	2	1.6	13375	coding_sequence_variant	chr10:112,671,505-112,684,880
	Rare	SLC15A3	CN Gain	chr11:60,715,970-60,722,749	q12.2	1.6	0	2	1.6	6779	coding_sequence_variant	chr11:60,715,970-60,722,749
	Rare	SLC19A1	CN Loss	chr21:46,935,514-46,936,575	q22.3	2.6	0.3	2.2	1.6	1061	stop_lost	chr21:46,935,514-46,936,575
	Rare	SLC22A12	CN Gain	chr11:64,367,141-64,375,727	q13.1	2.1	0.1	2	1.6	8586	coding_sequence_variant	chr11:64,367,141-64,375,727
	Rare	SLC22A18	CN Gain	chr11:2,935,019-2,939,256	p15.4	2.1	0.1	2	1.6	4237	coding_sequence_variant	chr11:2,935,019-2,939,256
	Rare	SLC22A18AS	CN Gain	chr11:2,907,800-2,910,348	p15.4	1.6	0	2	1.6	2548	coding_sequence_variant	chr11:2,907,800-2,910,348
	Rare	SLC25A25	CN Gain	chr9:130,864,461-130,887,542	q34.11	1.6	0	2	1.6	23081	coding_sequence_variant	chr9:130,864,461-130,887,542
	Rare	SLC25A25-AS1	CN Gain	chr9:130,864,461-130,887,542	q34.11	1.6	0	2	1.6	23081	coding_sequence_variant	chr9:130,864,461-130,887,542
	Rare	SLC2A5	CN Gain	chr1:9,096,719-9,102,632	p36.23	1.6	0	2	1.6	5913	coding_sequence_variant	chr1:9,096,719-9,102,632
	Rare	SLC2A7	CN Gain	chr1:9,003,722-9,085,723	p36.23	1.6	0	2	1.6	82001	transcript_amplification	chr1:9,003,722-9,085,723
	Rare	SLC39A13	CN Gain	chr11:47,429,866-47,439,673	p11.2	1.6	0	2	1.6	9807	coding_sequence_variant	chr11:47,429,866-47,439,673
	Rare	SLC6A3	CN Gain	chr5:1,399,343-1,425,989	p15.33	1.6	0	2	1.6	26646	coding_sequence_variant	chr5:1,399,343-1,425,989
	Rare	SLCO4A1	CN Gain	chr20:61,237,561-61,292,380	q13.33	1.6	0	2	1.6	54819	coding_sequence_variant	chr20:61,237,561-61,292,380
	Rare	SMIM4	CN Gain	chr3:52,567,853-52,570,637	p21.1	1.6	0	2	1.6	2784	coding_sequence_variant	chr3:52,567,853-52,570,637
	Rare	SNHG19	CN Gain	chr16:2,205,126-2,272,102	p13.3	1.6	0	2	1.6	66976	coding_sequence_variant	chr16:2,205,126-2,272,102
	Rare	SOX18	CN Gain	chr20:62,680,972-62,695,610	q13.33	2.1	0.1	2	1.6	14638	coding_sequence_variant	chr20:62,680,972-62,695,610
	Rare	SPATA24	CN Gain	chr5:138,727,362-138,732,523	q31.2	1.6	0	2	1.6	5161	coding_sequence_variant	chr5:138,727,362-138,732,523
	Rare	SPATA31E1	CN Gain	chr9:90,497,742-90,498,935	q22.1	2.1	0.1	2	1.6	1193	start_lost	chr9:90,497,742-90,498,935
	Rare	SPDEF	CN Gain	chr6:34,519,938-34,530,238	p21.31	2.1	0.1	2	1.6	10300	5_prime_UTR_variant	chr6:34,519,938-34,530,238
	Rare	SPON2	CN Gain	chr4:1,184,622-1,190,718	p16.3	2.1	0.1	2	1.6	6096	5_prime_UTR_variant	chr4:1,184,622-1,190,718
	Rare	SPOUT1	CN Gain	chr9:131,568,315-131,605,575	q34.11	1.6	0	2	1.6	37260	coding_sequence_variant	chr9:131,568,315-131,605,575
	Rare	SPRN	CN Gain	chr10:135,233,970-135,235,329	q26.3	2.1	0.1	2	1.6	1359	3_prime_UTR_variant	chr10:135,233,970-135,235,329
	Rare	SPSB1	CN Gain	chr1:9,406,988-9,427,562	p36.22	1.6	0	2	1.6	20574	coding_sequence_variant	chr1:9,406,988-9,427,562
	Rare	SPSB4	CN Gain	chr3:140,782,624-140,787,961	q23	1.6	0	2	1.6	5337	coding_sequence_variant	chr3:140,782,624-140,787,961
	Rare	SQSTM1	CN Gain	chr5:179,214,496-179,237,735	q35.3	1.6	0	2	1.6	23239	transcript_amplification	chr5:179,214,496-179,237,735
	Rare	SRMS	CN Gain	chr20:62,171,086-62,188,672	q13.33	2.1	0.1	2	1.6	17586	coding_sequence_variant	chr20:62,171,086-62,188,672
	Rare	SSPO	CN Gain	chr7:149,482,093-149,494,150	q36.1	2.1	0.1	2	1.6	12057	non_coding_transcript_exon_variant	chr7:149,482,093-149,494,150
	Rare	STK40	CN Gain	chr1:36,805,822-36,812,188	p34.3	1.6	0	2	1.6	6366	coding_sequence_variant	chr1:36,805,822-36,812,188
	Rare	STMN3	CN Gain	chr20:62,279,600-62,286,393	q13.33	1.6	0	2	1.6	6793	coding_sequence_variant	chr20:62,279,600-62,286,393
	Rare	SYT9	CN Gain	chr11:7,471,907-7,474,550	p15.4	1.6	0	2	1.6	2643	intron_variant	chr11:7,471,907-7,474,550; chr11:7,479,890-7,483,267
	Rare	TACC2	CN Gain	chr10:123,785,186-123,790,795	q26.13	1.6	0	2	1.6	5609	intron_variant	chr10:123,785,186-123,790,795
	Rare	TBC1D13	CN Gain	chr9:131,568,315-131,605,575	q34.11	1.6	0	2	1.6	37260	coding_sequence_variant	chr9:131,568,315-131,605,575
	Rare	TBX10	CN Gain	chr11:67,397,492-67,398,879	q13.2	1.6	0	2	1.6	1387	3_prime_UTR_variant	chr11:67,397,492-67,398,879
	Rare	TCEA2	CN Gain	chr20:62,680,972-62,695,610	q13.33	2.1	0.1	2	1.6	14638	coding_sequence_variant	chr20:62,680,972-62,695,610
	Rare	TCIRG1	CN Gain	chr11:67,803,824-67,819,669	q13.2	2.1	0.1	2	1.6	15845	transcript_amplification	chr11:67,803,824-67,819,669
	Rare	THEMIS2	CN Gain	chr1:28,191,606-28,202,505	p35.3	1.6	0	2	1.6	10899	coding_sequence_variant	chr1:28,191,606-28,202,505
	Rare	TIGD5	CN Gain	chr8:144,676,682-144,680,240	q24.3	3.1	0.6	2	1.6	3558	coding_sequence_variant	chr8:144,676,682-144,680,240; chr8:144,680,240-144,682,086
	Rare	TLR9	CN Gain	chr3:52,259,201-52,262,703	p21.2	1.6	0	2	1.6	3502	coding_sequence_variant	chr3:52,259,201-52,262,703
	Rare	TMEM108	CN Gain	chr3:132,795,224-132,807,831	q22.1	1.6	0	2	1.6	12607	intron_variant	chr3:132,795,224-132,807,831
	Rare	TMEM110-MUSTN1	CN Gain	chr3:52,867,307-52,868,741	p21.1	2.1	0.1	2	1.6	1434	coding_sequence_variant	chr3:52,867,307-52,868,741
	Rare	TMEM115	CN Gain	chr3:50,371,843-50,394,082	p21.31	1.6	0	2	1.6	22239	transcript_amplification	chr3:50,371,843-50,394,082
	Rare	TMEM134	CN Gain	chr11:67,227,539-67,256,739	q13.2	1.6	0	2	1.6	29200	coding_sequence_variant	chr11:67,227,539-67,256,739
	Rare	TMEM175	CN Gain	chr4:946,119-949,694	p16.3	2.1	0.1	2	1.6	3575	coding_sequence_variant	chr4:946,119-949,694
	Rare	TMEM222	CN Gain	chr1:27,661,978-27,664,335	p36.11	1.6	0	2	1.6	2357	3_prime_UTR_variant	chr1:27,661,978-27,664,335
	Rare	TMEM234	CN Gain	chr1:32,662,409-32,681,870	p35.1	2.1	0.1	2	1.6	19461	transcript_amplification	chr1:32,662,409-32,681,870
	Rare	TMEM88B	CN Gain	chr1:1,354,666-1,364,795	p36.33	2.1	0.1	2	1.6	10129	transcript_amplification	chr1:1,354,666-1,364,795
	Rare	TNFRSF6B	CN Gain	chr20:62,329,032-62,336,502	q13.33	2.1	0.1	2	1.6	7470	transcript_amplification	chr20:62,329,032-62,336,502
	Rare	TNNT3	CN Gain	chr11:1,956,841-1,970,125	p15.5	2.1	0.1	2	1.6	13284	coding_sequence_variant	chr11:1,956,841-1,970,125
	Rare	TRAF2	CN Gain	chr9:139,766,585-139,781,959	q34.3	1.6	0	2	1.6	15374	mature_miRNA_variant	chr9:139,766,585-139,781,959; chr9:139,817,427-139,834,225
	Rare	TRAF7	CN Gain	chr16:2,205,126-2,272,102	p13.3	1.6	0	2	1.6	66976	coding_sequence_variant	chr16:2,205,126-2,272,102
	Rare	TTC27	CN Gain	chr2:32,846,809-32,882,708	p22.3	1.6	0	2	1.6	35899	coding_sequence_variant	chr2:32,846,809-32,882,708
	Rare	TTC9C	CN Gain	chr11:62,484,145-62,505,605	q12.3	1.6	0	2	1.6	21460	transcript_amplification	chr11:62,484,145-62,505,605
	Rare	TUBB3	CN Gain	chr16:89,982,012-89,993,274	q24.3	1.6	0	2	1.6	11262	coding_sequence_variant	chr16:89,982,012-89,993,274
	Rare	TWF2	CN Gain	chr3:52,259,201-52,262,703	p21.2	1.6	0	2	1.6	3502	coding_sequence_variant	chr3:52,259,201-52,262,703
	Rare	TXLNA	CN Gain	chr1:32,662,409-32,681,870	p35.1	2.1	0.1	2	1.6	19461	transcript_amplification	chr1:32,662,409-32,681,870
	Rare	UBE2I	CN Gain	chr16:1,349,989-1,361,811	p13.3	1.6	0	2	1.6	11822	5_prime_UTR_variant	chr16:1,349,989-1,361,811
	Rare	UCP2	CN Gain	chr11:73,679,562-73,691,576	q13.4	1.6	0	2	1.6	12014	coding_sequence_variant	chr11:73,679,562-73,691,576
	Rare	UNC5B	CN Gain	chr10:72,988,512-73,007,057	q22.1	2.1	0.1	2	1.6	18545	intron_variant	chr10:72,988,512-73,007,057; chr10:73,038,801-73,046,539
	Rare	URGCP	CN Gain	chr7:43,912,142-43,919,925	p13	1.6	0	2	1.6	7783	coding_sequence_variant	chr7:43,912,142-43,919,925
	Rare	URGCP-MRPS24	CN Gain	chr7:43,912,142-43,919,925	p13	1.6	0	2	1.6	7783	coding_sequence_variant	chr7:43,912,142-43,919,925
	Rare	USP40	CN Gain	chr2:234,375,931-234,388,764	q37.1	1.6	0	2	1.6	12833	coding_sequence_variant	chr2:234,375,931-234,388,764
	Rare	VARS	CN Gain	chr6:31,733,592-31,755,329	p21.33	1.6	0	2	1.6	21737	transcript_amplification	chr6:31,733,592-31,755,329
	Rare	VWA7	CN Gain	chr6:31,733,592-31,755,329	p21.33	1.6	0	2	1.6	21737	transcript_amplification	chr6:31,733,592-31,755,329
	Rare	WNK1	CN Gain	chr12:860,024-864,661	p13.33	1.6	0	2	1.6	4637	coding_sequence_variant	chr12:860,024-864,661
	Rare	WNT9A	CN Gain	chr1:228,127,746-228,144,123	q42.13	2.1	0.1	2	1.6	16377	coding_sequence_variant	chr1:228,127,746-228,144,123
	Rare	XIRP1	CN Gain	chr3:39,225,137-39,234,058	p22.2	1.6	0	2	1.6	8921	start_lost	chr3:39,225,137-39,234,058
	Rare	YAP1	CN Gain	chr11:101,979,985-101,989,353	q22.1	1.6	0	2	1.6	9368	coding_sequence_variant	chr11:101,979,985-101,989,353
	Rare	YTHDF1	CN Gain	chr20:61,844,516-61,858,187	q13.33	1.6	0	2	1.6	13671	coding_sequence_variant	chr20:61,844,516-61,858,187
	Rare	ZBTB17	CN Gain	chr1:16,268,175-16,277,182	p36.13	1.6	0	2	1.6	9007	coding_sequence_variant	chr1:16,268,175-16,277,182
	Rare	ZBTB42	CN Gain	chr14:105,260,545-105,269,105	q32.33	1.6	0	2	1.6	8560	coding_sequence_variant	chr14:105,260,545-105,269,105
	Rare	ZBTB48	CN Gain	chr1:6,645,754-6,651,608	p36.31	1.6	0	2	1.6	5854	coding_sequence_variant	chr1:6,645,754-6,651,608
	Rare	ZC3H12C	CN Gain	chr11:109,960,772-109,965,615	q22.3	1.6	0	2	1.6	4843	coding_sequence_variant	chr11:109,960,772-109,965,615
	Rare	ZDHHC4	CN Gain	chr7:6,594,993-6,640,935	p22.1	1.6	0	2	1.6	45942	transcript_amplification	chr7:6,594,993-6,640,935
	Rare	ZER1	CN Gain	chr9:131,487,764-131,493,143	q34.11	1.6	0	2	1.6	5379	3_prime_UTR_variant	chr9:131,487,764-131,493,143
	Rare	ZFP14	CN Gain	chr19:36,839,342-36,840,810	q13.12	1.6	0	2	1.6	1468	intron_variant	chr19:36,839,342-36,840,810
	Rare	ZFP41	CN Gain	chr8:144,340,714-144,352,196	q24.3	1.6	0	2	1.6	11482	coding_sequence_variant	chr8:144,340,714-144,352,196
	Rare	ZMIZ1	CN Gain	chr10:80,907,897-80,921,229	q22.3	2.1	0.1	2	1.6	13332	intron_variant	chr10:80,907,897-80,921,229
	Rare	ZMIZ2	CN Gain	chr7:44,785,817-44,837,809	p13	1.6	0	2	1.6	51992	transcript_amplification	chr7:44,785,817-44,837,809
	Rare	ZMYND10	CN Gain	chr3:50,371,843-50,394,082	p21.31	1.6	0	2	1.6	22239	transcript_amplification	chr3:50,371,843-50,394,082
	Rare	ZNF653	CN Gain	chr19:11,588,474-11,595,123	p13.2	1.6	0	2	1.6	6649	coding_sequence_variant	chr19:11,588,474-11,595,123
	Rare	ZNF853	CN Gain	chr7:6,649,869-6,663,215	p22.1	1.6	0	2	1.6	13346	coding_sequence_variant	chr7:6,649,869-6,663,215
	Rare	2018-09-09	CN Loss	chr17:75,279,351-75,280,608	q25.2	1.6	0	2	1.5	1257	intron_variant	chr17:75,279,351-75,280,608
	Rare	AATBC	CN Loss	chr21:45,231,043-45,236,587	q22.3	1.6	0	2	1.5	5544	non_coding_transcript_exon_variant	chr21:45,231,043-45,236,587
	Rare	ABCA2	CN Gain	chr9:139,916,745-139,921,358	q34.3	3.6	0.9	1.9	1.5	4613	coding_sequence_variant	chr9:139,916,745-139,921,358
	Rare	ACADVL	CN Loss	chr17:7,116,436-7,123,333	p13.1	1.6	0	2	1.5	6897	coding_sequence_variant	chr17:7,116,436-7,123,333
	Rare	ACAP3	CN Loss	chr1:1,229,729-1,236,583	p36.33	2.1	0.1	2	1.5	6854	coding_sequence_variant	*chr1:1,235,542-1,236,612; chr1:1,242,162-1,250,261; chr1:1,229,729-1,236,583
	Rare	ADGRA3	CN Loss	chr4:22,510,951-22,520,020	p15.2	1.6	0	2	1.5	9069	coding_sequence_variant	chr4:22,510,951-22,520,020
	Rare	AIPL1	CN Loss	chr17:6,323,938-6,331,510	p13.2	1.6	0	2	1.5	7572	stop_lost	chr17:6,323,938-6,331,510
	Rare	AK8	CN Loss	chr9:135,622,975-135,627,889	q34.13	2.1	0.1	2	1.5	4914	intron_variant	chr9:135,622,975-135,627,889
	Rare	AMFR	CN Loss	chr16:56,435,091-56,437,428	q12.2	1.6	0	2	1.5	2337	stop_lost	chr16:56,435,091-56,437,428
	Rare	ANKRD11	CN Loss	chr16:89,535,386-89,539,315	q24.3	1.6	0	2	1.5	3929	intron_variant	chr16:89,535,386-89,539,315
	Rare	ARC	CN Loss	chr8:143,690,557-143,692,851	q24.3	1.6	0	2	1.5	2294	3_prime_UTR_variant	chr8:143,690,557-143,692,851
	Rare	ASIC2	CN Loss	chr17:32,019,707-32,038,557	q12	1.6	0	2	1.5	18850	intron_variant	chr17:32,019,707-32,038,557; chr17:32,423,758-32,430,317
	Rare	ASPG	CN Loss	chr14:104,551,704-104,553,910	q32.33	1.6	0	2	1.5	2206	coding_sequence_variant	chr14:104,551,704-104,553,910
	Rare	BCHE	CN Loss	chr3:165,480,143-165,491,831	q26.1	1.6	0	2	1.5	11688	stop_lost	chr3:165,480,143-165,491,831
	Rare	C17orf67	CN Loss	chr17:54,876,480-54,885,572	q22	1.6	0	2	1.5	9092	intron_variant	chr17:54,876,480-54,885,572
	Rare	C19orf71	CN Loss	chr19:3,542,679-3,546,037	p13.3	1.6	0	2	1.5	3358	stop_lost	chr19:3,542,679-3,546,037
	Rare	C19orf81	CN Loss	chr19:51,147,057-51,168,503	q13.33	1.6	0	2	1.5	21446	stop_lost	chr19:51,147,057-51,168,503
	Rare	C20orf194	CN Loss	chr20:3,386,734-3,387,892	p13	1.6	0	2	1.5	1158	intron_variant	chr20:3,386,734-3,387,892
	Rare	C2CD4A	CN Loss	chr15:62,358,512-62,363,275	q22.2	1.6	0	2	1.5	4763	transcript_ablation	chr15:62,358,512-62,363,275
	Rare	C9orf72	CN Loss	chr9:27,571,766-27,577,023	p21.2	2.1	0.1	2	1.5	5257	5_prime_UTR_variant	chr9:27,571,766-27,577,023
	Rare	CA10	CN Loss	chr17:50,176,682-50,184,429	q21.33	1.6	0	2	1.5	7747	intron_variant	chr17:50,176,682-50,184,429
	Rare	CA11	CN Loss	chr19:49,142,169-49,150,360	q13.33	1.6	0	2	1.5	8191	coding_sequence_variant	chr19:49,142,169-49,150,360
	Rare	CAB39L	CN Loss	chr13:49,948,493-49,956,289	q14.2	1.6	0	2	1.5	7796	stop_lost	chr13:49,948,493-49,956,289
	Rare	CACNA1G	CN Loss	chr17:48,629,535-48,642,798	q21.33	1.6	0	2	1.5	13263	stop_lost	chr17:48,629,535-48,642,798
	Rare	CACNA1G-AS1	CN Loss	chr17:48,629,535-48,642,798	q21.33	1.6	0	2	1.5	13263	stop_lost	chr17:48,629,535-48,642,798
	Rare	CACNA2D1	CN Loss	chr7:81,633,138-81,640,917	q21.11	1.6	0	2	1.5	7779	coding_sequence_variant	chr7:81,633,138-81,640,917
	Rare	CACNG8	CN Loss	chr19:54,481,227-54,492,069	q13.42	1.6	0	2	1.5	10842	stop_lost	chr19:54,481,227-54,492,069
	Rare	CACTIN	CN Loss	chr19:3,608,731-3,615,345	p13.3	2.1	0.1	2	1.5	6614	stop_lost	chr19:3,608,731-3,615,345
	Rare	CACTIN-AS1	CN Loss	chr19:3,608,731-3,615,345	p13.3	2.1	0.1	2	1.5	6614	stop_lost	chr19:3,608,731-3,615,345
	Rare	CALN1	CN Loss	chr7:71,575,580-71,581,380	q11.22	1.6	0	2	1.5	5800	intron_variant	chr7:71,575,580-71,581,380
	Rare	CAMSAP1	CN Loss	chr9:138,796,321-138,799,238	q34.3	1.6	0	2	1.5	2917	coding_sequence_variant	chr9:138,796,321-138,799,238
	Rare	CCDC183	CN Loss	chr9:139,694,105-139,700,605	q34.3	1.6	0	2	1.5	6500	stop_lost	chr9:139,694,105-139,700,605
	Rare	CCDC183-AS1	CN Loss	chr9:139,694,105-139,700,605	q34.3	1.6	0	2	1.5	6500	stop_lost	chr9:139,694,105-139,700,605
	Rare	CCDC85C	CN Loss	chr14:100,064,853-100,074,573	q32.2	1.6	0	2	1.5	9720	coding_sequence_variant	chr14:100,064,853-100,074,573
	Rare	CD300E	CN Loss	chr17:72,619,100-72,621,437	q25.1	1.6	0	2	1.5	2337	coding_sequence_variant	chr17:72,619,100-72,621,437
	Rare	CD7	CN Loss	chr17:80,272,042-80,290,147	q25.3	1.6	0	2	1.5	18105	stop_lost	chr17:80,272,042-80,290,147
	Rare	CD79A	CN Loss	chr19:42,384,524-42,389,911	q13.2	1.6	0	2	1.5	5387	stop_lost	chr19:42,384,524-42,389,911
	Rare	CD93	CN Loss	chr20:23,061,742-23,067,036	p11.21	1.6	0	2	1.5	5294	stop_lost	chr20:23,061,742-23,067,036
	Rare	CDC34	CN Loss	chr19:523,487-542,033	p13.3	2.1	0.1	2	1.5	18546	stop_lost	chr19:523,487-542,033
	Rare	CDH22	CN Loss	chr20:44,885,198-44,910,095	q13.12	1.6	0	2	1.5	24897	intron_variant	chr20:44,885,198-44,910,095
	Rare	CDH4	CN Loss	chr20:59,823,550-59,833,018	q13.33	1.6	0	2	1.5	9468	coding_sequence_variant	chr20:59,823,550-59,833,018; chr20:59,871,083-59,892,126; chr20:59,915,817-59,947,920; chr20:59,962,683-60,105,083; chr20:60,139,508-60,153,411; chr20:60,371,362-60,373,721; chr20:60,462,361-60,464,399
	Rare	CDRT4	CN Loss	chr17:15,363,085-15,372,071	p12	1.6	0	2	1.5	8986	5_prime_UTR_variant	chr17:15,363,085-15,372,071
	Rare	CDS2	CN Loss	chr20:5,125,577-5,137,793	p12.3	1.6	0	2	1.5	12216	intron_variant	chr20:5,125,577-5,137,793
	Rare	CEACAM19	CN Loss	chr19:45,163,976-45,177,283	q13.31	1.6	0	2	1.5	13307	stop_lost	chr19:45,163,976-45,177,283
	Rare	CFD	CN Loss	chr19:861,512-863,671	p13.3	1.6	0	2	1.5	2159	stop_lost	chr19:861,512-863,671
	Rare	CHRNA4	CN Loss	chr20:61,974,557-61,975,695	q13.33	1.6	0	2	1.5	1138	3_prime_UTR_variant	chr20:61,974,557-61,975,695
	Rare	CNNM3	CN Loss	chr2:97,453,725-97,484,760	q11.2	1.6	0	2	1.5	31035	stop_lost	chr2:97,453,725-97,484,760
	Rare	CNNM4	CN Loss	chr2:97,453,725-97,484,760	q11.2	1.6	0	2	1.5	31035	stop_lost	chr2:97,453,725-97,484,760
	Rare	CNOT2	CN Loss	chr12:70,679,824-70,689,452	q15	1.6	0	2	1.5	9628	stop_lost	chr12:70,679,824-70,689,452
	Rare	CNTN5	CN Loss	chr11:99,688,026-99,693,098	q22.1	1.6	0	2	1.5	5072	coding_sequence_variant	chr11:99,688,026-99,693,098
	Rare	COL18A1-AS2	CN Loss	chr21:46,820,778-46,828,147	q22.3	2.1	0.1	2	1.5	7369	coding_sequence_variant	chr21:46,820,778-46,828,147
	Rare	COL20A1	CN Loss	chr20:61,941,136-61,950,078	q13.33	2.1	0.1	2	1.5	8942	coding_sequence_variant	chr20:61,941,136-61,950,078; chr20:61,936,004-61,937,719
	Rare	CT62	CN Loss	chr15:71,405,985-71,411,342	q23	1.6	0	2	1.5	5357	5_prime_UTR_variant	chr15:71,405,985-71,411,342
	Rare	CYP26B1	CN Loss	chr2:72,372,533-72,378,764	p13.2	1.6	0	2	1.5	6231	coding_sequence_variant	chr2:72,372,533-72,378,764
	Rare	DFFB	CN Loss	chr1:3,793,705-3,798,236	p36.32	1.6	0	2	1.5	4531	intron_variant	chr1:3,793,705-3,798,236
	Rare	DLG2	CN Loss	chr11:85,276,691-85,278,768	q14.1	1.6	0	2	1.5	2077	intron_variant	chr11:85,276,691-85,278,768
	Rare	DLG4	CN Loss	chr17:7,116,436-7,123,333	p13.1	1.6	0	2	1.5	6897	coding_sequence_variant	chr17:7,116,436-7,123,333
	Rare	DMTN	CN Loss	chr8:21,881,379-21,907,386	p21.3	1.6	0	2	1.5	26007	transcript_ablation	chr8:21,881,379-21,907,386
	Rare	DNAJC5	CN Loss	chr20:62,534,372-62,536,446	q13.33	2.1	0.1	2	1.5	2074	intron_variant	chr20:62,534,372-62,536,446; chr20:62,536,446-62,537,989
	Rare	DOK6	CN Loss	chr18:67,218,332-67,219,934	q22.2	1.6	0	2	1.5	1602	intron_variant	chr18:67,218,332-67,219,934
	Rare	DPF3	CN Loss	chr14:73,357,754-73,361,024	q24.2	1.6	0	2	1.5	3270	coding_sequence_variant	chr14:73,357,754-73,361,024
	Rare	DTNA	CN Loss	chr18:32,070,325-32,077,979	q12.1	2.1	0.1	2	1.5	7654	5_prime_UTR_variant	chr18:32,070,325-32,077,979
	Rare	DYRK1A	CN Loss	chr21:38,805,370-38,816,218	q22.13	1.6	0	2	1.5	10848	intron_variant	chr21:38,805,370-38,816,218
	Rare	EIF4E3	CN Loss	chr3:71,770,820-71,777,005	p13	1.6	0	2	1.5	6185	coding_sequence_variant	chr3:71,770,820-71,777,005
	Rare	EIF4G1	CN Loss	chr3:184,042,173-184,060,197	q27.1	1.6	0	2	1.5	18024	stop_lost	chr3:184,042,173-184,060,197
	Rare	EPHA3	CN Loss	chr3:89,420,788-89,422,038	p11.1	1.6	0	2	1.5	1250	intron_variant	chr3:89,420,788-89,422,038
	Rare	ERBB4	CN Loss	chr2:213,180,469-213,181,701	q34	1.6	0	2	1.5	1232	intron_variant	chr2:213,180,469-213,181,701
	Rare	EYS	CN Loss	chr6:66,081,588-66,102,615	q12	1.6	0	2	1.5	21027	coding_sequence_variant	chr6:66,081,588-66,102,615
	Rare	F7	CN Loss	chr13:113,746,897-113,768,286	q34	1.6	0	2	1.5	21389	stop_lost	chr13:113,746,897-113,768,286
	Rare	FAM124A	CN Loss	chr13:51,798,071-51,800,053	q14.3	1.6	0	2	1.5	1982	non_coding_transcript_exon_variant	chr13:51,798,071-51,800,053
	Rare	FAM131A	CN Loss	chr3:184,042,173-184,060,197	q27.1	1.6	0	2	1.5	18024	stop_lost	chr3:184,042,173-184,060,197
	Rare	FAM83F	CN Loss	chr22:40,387,452-40,393,162	q13.1	1.6	0	2	1.5	5710	coding_sequence_variant	chr22:40,387,452-40,393,162
	Rare	FBXO31	CN Loss	chr16:87,418,427-87,428,491	q24.2	2.1	0.1	2	1.5	10064	stop_lost	chr16:87,418,427-87,428,491
	Rare	FGF14	CN Loss	chr13:102,746,798-102,749,733	q33.1	1.6	0	2	1.5	2935	intron_variant	chr13:102,746,798-102,749,733
	Rare	FHIT	CN Loss	chr3:60,535,212-60,539,348	p14.2	1.6	0	2	1.5	4136	intron_variant	chr3:60,535,212-60,539,348
	Rare	FLJ26245	CN Loss	chr16:34,985,170-34,987,301	p11.1	1.6	0	2	1.5	2131	non_coding_transcript_exon_variant	chr16:34,985,170-34,987,301
	Rare	FSTL5	CN Loss	chr4:162,476,655-162,498,432	q32.2	1.6	0	2	1.5	21777	intron_variant	chr4:162,476,655-162,498,432
	Rare	GAA	CN Loss	chr17:78,092,500-78,094,810	q25.3	1.6	0	2	1.5	2310	stop_lost	chr17:78,092,500-78,094,810
	Rare	GABBR1	CN Loss	chr6:29,587,015-29,594,609	p22.1	1.6	0	2	1.5	7594	stop_lost	chr6:29,587,015-29,594,609
	Rare	GAMT	CN Loss	chr19:1,398,489-1,400,594	p13.3	1.6	0	2	1.5	2105	stop_lost	chr19:1,398,489-1,400,594
	Rare	GCOM1	CN Loss	chr15:57,977,153-57,987,352	q21.3	1.6	0	2	1.5	10199	stop_lost	chr15:57,977,153-57,987,352
	Rare	GGT1	CN Loss	chr22:24,989,634-24,993,025	q11.23	1.6	0	2	1.5	3391	5_prime_UTR_variant	chr22:24,989,634-24,993,025
	Rare	GIPC3	CN Loss	chr19:3,584,803-3,593,783	p13.3	1.6	0	2	1.5	8980	transcript_ablation	chr19:3,584,803-3,593,783
	Rare	GLCE	CN Loss	chr15:69,451,406-69,455,223	q23	1.6	0	2	1.5	3817	mature_miRNA_variant	chr15:69,451,406-69,455,223
	Rare	GNAS	CN Loss	chr20:57,459,409-57,461,812	q13.32	2.1	0.1	2	1.5	2403	non_coding_transcript_exon_variant	chr20:57,459,409-57,461,812
	Rare	GPR132	CN Loss	chr14:105,530,709-105,561,503	q32.33	1.6	0	2	1.5	30794	5_prime_UTR_variant	chr14:105,530,709-105,561,503
	Rare	GRIK5	CN Loss	chr19:42,501,963-42,503,434	q13.2	1.6	0	2	1.5	1471	stop_lost	chr19:42,501,963-42,503,434
	Rare	GSG1L	CN Loss	chr16:27,807,765-27,817,934	p12.1	1.6	0	2	1.5	10169	intron_variant	chr16:27,807,765-27,817,934
	Rare	HAO1	CN Loss	chr20:7,869,839-7,885,191	p12.3	1.6	0	2	1.5	15352	coding_sequence_variant	chr20:7,869,839-7,885,191
	Rare	HCG9	CN Loss	chr6:29,929,471-29,948,095	p22.1	1.6	0	2	1.5	18624	transcript_ablation	chr6:29,929,471-29,948,095
	Rare	HHIPL1	CN Loss	chr14:100,064,853-100,074,573	q32.2	1.6	0	2	1.5	9720	coding_sequence_variant	chr14:100,064,853-100,074,573
	Rare	HIF3A	CN Loss	chr19:46,844,158-46,849,738	q13.32	1.6	0	2	1.5	5580	3_prime_UTR_variant	chr19:46,844,158-46,849,738
	Rare	HLA-DPA1	CN Loss	chr6:33,041,830-33,043,038	p21.32	1.6	0	2	1.5	1208	intron_variant	chr6:33,041,830-33,043,038
	Rare	ID4	CN Loss	chr6:19,836,439-19,841,330	p22.3	1.6	0	2	1.5	4891	transcript_ablation	chr6:19,836,439-19,841,330
	Rare	IGSF9	CN Loss	chr1:159,901,771-159,911,755	q23.2	1.6	0	2	1.5	9984	coding_sequence_variant	chr1:159,901,771-159,911,755
	Rare	IL17C	CN Loss	chr16:88,702,541-88,705,902	q24.3	1.6	0	2	1.5	3361	coding_sequence_variant	chr16:88,702,541-88,705,902
	Rare	INPP4B	CN Loss	chr4:143,569,215-143,617,811	q31.21	1.6	0	2	1.5	48596	5_prime_UTR_variant	chr4:143,569,215-143,617,811
	Rare	IQCE	CN Loss	chr7:2,616,026-2,624,794	p22.3	1.6	0	2	1.5	8768	stop_lost	chr7:2,616,026-2,624,794
	Rare	KANK1	CN Loss	chr9:510,266-516,341	p24.3	1.6	0	2	1.5	6075	intron_variant	chr9:510,266-516,341
	Rare	KBTBD2	CN Loss	chr7:32,929,136-32,933,456	p14.3	2.1	0.1	2	1.5	4320	5_prime_UTR_variant	chr7:32,929,136-32,933,456
	Rare	KDM4B	CN Loss	chr19:4,974,435-4,975,898	p13.3	2.1	0.1	2	1.5	1463	intron_variant	chr19:4,974,435-4,975,898; chr19:5,044,368-5,056,261
	Rare	KLF15	CN Loss	chr3:126,058,881-126,065,623	q21.3	1.6	0	2	1.5	6742	stop_lost	chr3:126,058,881-126,065,623
	Rare	KLF2	CN Loss	chr19:16,439,311-16,441,972	p13.11	1.6	0	2	1.5	2661	upstream_gene_variant	chr19:16,439,311-16,441,972
	Rare	KLK5	CN Loss	chr19:51,452,494-51,468,561	q13.41	1.6	0	2	1.5	16067	stop_lost	chr19:51,452,494-51,468,561
	Rare	KLK6	CN Loss	chr19:51,452,494-51,468,561	q13.41	1.6	0	2	1.5	16067	stop_lost	chr19:51,452,494-51,468,561
	Rare	KRT83	CN Loss	chr12:52,710,228-52,714,608	q13.13	1.6	0	2	1.5	4380	coding_sequence_variant	chr12:52,710,228-52,714,608
	Rare	LACAT8	CN Loss	chr12:131,476,073-131,486,171	q24.33	1.6	0	2	1.5	10098	stop_lost	chr12:131,476,073-131,486,171
	Rare	LCN15	CN Loss	chr9:139,657,170-139,662,930	q34.3	1.6	0	2	1.5	5760	coding_sequence_variant	chr9:139,657,170-139,662,930
	Rare	LCN8	CN Loss	chr9:139,644,540-139,649,264	q34.3	1.6	0	2	1.5	4724	stop_lost	chr9:139,644,540-139,649,264
	Rare	LENG1	CN Loss	chr19:54,652,002-54,673,748	q13.42	1.6	0	2	1.5	21746	stop_lost	chr19:54,652,002-54,673,748
	Rare	LIME1	CN Loss	chr20:62,365,383-62,381,984	q13.33	1.6	0	2	1.5	16601	stop_lost	chr20:62,365,383-62,381,984
	Rare	LINC00353	CN Loss	chr13:90,214,700-90,224,632	q31.3	2.1	0.1	2	1.5	9932	regulatory_region_ablation	chr13:90,214,700-90,224,632
	Rare	LINC00399	CN Loss	chr13:110,033,831-110,058,576	q33.3	1.6	0	2	1.5	24745	transcript_ablation	chr13:110,033,831-110,058,576
	Rare	LINC00440	CN Loss	chr13:89,916,379-89,924,907	q31.2	2.1	0.1	2	1.5	8528	upstream_gene_variant	chr13:89,916,379-89,924,907; chr13:89,876,844-89,888,628
	Rare	LINC00448	CN Loss	chr13:63,379,960-63,383,185	q21.31	1.6	0	2	1.5	3225	intergenic_variant	chr13:63,379,960-63,383,185
	Rare	LINC00673	CN Loss	chr17:70,519,035-70,526,934	q24.3	1.6	0	2	1.5	7899	intron_variant	chr17:70,519,035-70,526,934
	Rare	LINC00854	CN Loss	chr17:41,371,815-41,378,771	q21.31	1.6	0	2	1.5	6956	3_prime_UTR_variant	chr17:41,371,815-41,378,771
	Rare	LINC00907	CN Loss	chr18:40,067,479-40,068,648	q12.3	1.6	0	2	1.5	1169	intron_variant	chr18:40,067,479-40,068,648; chr18:40,053,911-40,057,504
	Rare	LINC00911	CN Loss	chr14:85,877,767-85,884,320	q31.3	1.6	0	2	1.5	6553	intron_variant	chr14:85,877,767-85,884,320
	Rare	LINC01255	CN Loss	chr18:11,505,779-11,507,487	p11.21	1.6	0	2	1.5	1708	non_coding_transcript_exon_variant	chr18:11,505,779-11,507,487
	Rare	LINC01499	CN Loss	chr11:41,818,131-41,827,127	p12	1.6	0	2	1.5	8996	non_coding_transcript_exon_variant	chr11:41,818,131-41,827,127
	Rare	LINC01549	CN Loss	chr21:18,808,149-18,815,466	q21.1	1.6	0	2	1.5	7317	coding_sequence_variant	chr21:18,808,149-18,815,466
	Rare	LLGL2	CN Loss	chr17:73,553,580-73,559,287	q25.1	1.6	0	2	1.5	5707	stop_lost	chr17:73,553,580-73,559,287
	Rare	LMO4	CN Loss	chr1:87,800,028-87,801,232	p22.3	1.6	0	2	1.5	1204	intron_variant	chr1:87,800,028-87,801,232
	Rare	LOC100128554	CN Loss	chr12:126,922,454-126,936,780	q24.32	1.6	0	2	1.5	14326	non_coding_transcript_exon_variant	chr12:126,922,454-126,936,780
	Rare	LOC100129345	CN Loss	chr14:98,097,367-98,106,425	q32.2	1.6	0	2	1.5	9058	non_coding_transcript_exon_variant	chr14:98,097,367-98,106,425
	Rare	LOC100133286	CN Loss	chr21:37,451,190-37,455,794	q22.12	2.1	0.1	2	1.5	4604	5_prime_UTR_variant	chr21:37,451,190-37,455,794
	Rare	LOC100288123	CN Loss	chr19:1,821,330-1,822,649	p13.3	1.6	0	2	1.5	1319	coding_sequence_variant	chr19:1,821,330-1,822,649
	Rare	LOC100506272	CN Loss	chr4:188,499,204-188,530,954	q35.2	1.6	0	2	1.5	31750	non_coding_transcript_exon_variant	chr4:188,499,204-188,530,954
	Rare	LOC100996679	CN Loss	chr12:128,569,441-128,581,199	q24.32	2.1	0.1	2	1.5	11758	non_coding_transcript_exon_variant	chr12:128,569,441-128,581,199; chr12:128,581,199-128,585,575
	Rare	LOC101927356	CN Loss	chr7:81,633,138-81,640,917	q21.11	1.6	0	2	1.5	7779	coding_sequence_variant	chr7:81,633,138-81,640,917
	Rare	LOC101927503	CN Loss	chr11:1,043,549-1,056,633	p15.5	1.6	0	2	1.5	13084	transcript_ablation	chr11:1,043,549-1,056,633
	Rare	LOC101927616	CN Loss	chr12:127,806,408-127,815,428	q24.32	1.6	0	2	1.5	9020	non_coding_transcript_exon_variant	chr12:127,806,408-127,815,428
	Rare	LOC101927650	CN Loss	chr16:65,202,648-65,213,929	q21	1.6	0	2	1.5	11281	transcript_ablation	chr16:65,202,648-65,213,929
	Rare	LOC101927932	CN Loss	chr20:57,459,409-57,461,812	q13.32	2.1	0.1	2	1.5	2403	non_coding_transcript_exon_variant	chr20:57,459,409-57,461,812
	Rare	LOC102723354	CN Loss	chr14:105,530,709-105,561,503	q32.33	1.6	0	2	1.5	30794	5_prime_UTR_variant	chr14:105,530,709-105,561,503
	Rare	LOC102723493	CN Loss	chr15:67,320,932-67,330,453	q22.33	1.6	0	2	1.5	9521	intron_variant	chr15:67,320,932-67,330,453
	Rare	LOC102724084	CN Loss	chr16:80,320,327-80,339,506	q23.2	2.1	0.1	2	1.5	19179	intron_variant	chr16:80,320,327-80,339,506
	Rare	LOC105370424	CN Loss	chr14:29,252,630-29,253,672	q12	2.1	0.1	2	1.5	1042	non_coding_transcript_exon_variant	chr14:29,252,630-29,253,672
	Rare	LOC105371046	CN Loss	chr16:1,642,592-1,646,915	p13.3	1.6	0	2	1.5	4323	intron_variant	chr16:1,642,592-1,646,915
	Rare	LOC284241	CN Loss	chr18:77,403,170-77,404,246	q23	2.1	0.1	2	1.5	1076	intron_variant	chr18:77,403,170-77,404,246
	Rare	LOC284395	CN Loss	chr19:29,886,467-29,887,556	q12	1.6	0	2	1.5	1089	non_coding_transcript_exon_variant	chr19:29,886,467-29,887,556
	Rare	LOC284933	CN Loss	chr22:48,932,554-48,960,901	q13.32	1.6	0	2	1.5	28347	stop_lost	chr22:48,932,554-48,960,901
	Rare	LOC727993	CN Loss	chr20:1,923,003-1,945,823	p13	1.6	0	2	1.5	22820	non_coding_transcript_exon_variant	chr20:1,923,003-1,945,823
	Rare	LOXL4	CN Loss	chr10:100,026,021-100,030,106	q24.2	1.6	0	2	1.5	4085	5_prime_UTR_variant	chr10:100,026,021-100,030,106
	Rare	LPCAT2	CN Loss	chr16:55,537,491-55,544,740	q12.2	1.6	0	2	1.5	7249	stop_lost	chr16:55,537,491-55,544,740
	Rare	LRFN5	CN Loss	chr14:42,072,842-42,080,754	q21.1	2.1	0.1	2	1.5	7912	5_prime_UTR_variant	chr14:42,072,842-42,080,754
	Rare	MACROD2	CN Loss	chr20:15,623,683-15,631,355	p12.1	2.1	0.1	2	1.5	7672	intron_variant	chr20:15,623,683-15,631,355; chr20:15,765,563-15,768,097; chr20:15,774,522-15,798,917
	Rare	MADCAM1	CN Loss	chr19:501,055-510,162	p13.3	2.1	0.1	2	1.5	9107	stop_lost	chr19:501,055-510,162
	Rare	MAFTRR	CN Loss	chr16:79,790,153-79,793,586	q23.2	1.6	0	2	1.5	3433	non_coding_transcript_exon_variant	chr16:79,790,153-79,793,586
	Rare	MAP1LC3B	CN Loss	chr16:87,418,427-87,428,491	q24.2	2.1	0.1	2	1.5	10064	stop_lost	chr16:87,418,427-87,428,491
	Rare	MAPK8IP3	CN Loss	chr16:1,804,774-1,810,250	p13.3	1.6	0	2	1.5	5476	coding_sequence_variant	chr16:1,804,774-1,810,250
	Rare	MBNL2	CN Loss	chr13:97,874,620-97,883,766	q32.1	1.6	0	2	1.5	9146	5_prime_UTR_variant	chr13:97,874,620-97,883,766
	Rare	MCF2L-AS1	CN Loss	chr13:113,619,937-113,623,837	q34	1.6	0	2	1.5	3900	coding_sequence_variant	chr13:113,619,937-113,623,837
	Rare	MEG3	CN Loss	chr14:101,324,259-101,334,948	q32.2	1.6	0	2	1.5	10689	non_coding_transcript_exon_variant	chr14:101,324,259-101,334,948
	Rare	MFSD12	CN Loss	chr19:3,542,679-3,546,037	p13.3	1.6	0	2	1.5	3358	stop_lost	chr19:3,542,679-3,546,037
	Rare	MIPOL1	CN Loss	chr14:37,783,290-37,794,748	q13.3	1.6	0	2	1.5	11458	intron_variant	chr14:37,783,290-37,794,748
	Rare	MIR127	CN Loss	chr14:101,348,230-101,350,829	q32.2	2.1	0.1	2	1.5	2599	frameshift_variant	chr14:101,348,230-101,350,829
	Rare	MIR3127	CN Loss	chr2:97,453,725-97,484,760	q11.2	1.6	0	2	1.5	31035	stop_lost	chr2:97,453,725-97,484,760
	Rare	MIR3195	CN Loss	chr20:60,631,166-60,643,695	q13.33	1.6	0	2	1.5	12529	coding_sequence_variant	chr20:60,631,166-60,643,695
	Rare	MIR4300HG	CN Loss	chr11:81,864,895-81,870,350	q14.1	1.6	0	2	1.5	5455	intron_variant	*chr11:81,858,188-81,861,172; *chr11:81,856,281-81,858,188; chr11:81,864,895-81,870,350
	Rare	MIR432	CN Loss	chr14:101,348,230-101,350,829	q32.2	2.1	0.1	2	1.5	2599	frameshift_variant	chr14:101,348,230-101,350,829
	Rare	MIR548AV	CN Loss	chr18:70,515,763-70,526,690	q22.3	2.1	0.1	2	1.5	10927	stop_lost	chr18:70,515,763-70,526,690
	Rare	MIR548H4	CN Loss	chr15:69,451,406-69,455,223	q23	1.6	0	2	1.5	3817	mature_miRNA_variant	chr15:69,451,406-69,455,223
	Rare	MIR6726	CN Loss	chr1:1,229,729-1,236,583	p36.33	2.1	0.1	2	1.5	6854	coding_sequence_variant	chr1:1,229,729-1,236,583
	Rare	MIR6727	CN Loss	chr1:1,242,162-1,250,261	p36.33	1.6	0	2	1.5	8099	stop_lost	chr1:1,242,162-1,250,261
	Rare	MIR6813	CN Loss	chr20:62,706,845-62,711,296	q13.33	1.6	0	2	1.5	4451	coding_sequence_variant	chr20:62,706,845-62,711,296
	Rare	MIR759	CN Loss	chr13:53,377,889-53,388,733	q14.3	2.1	0.1	2	1.5	10844	transcript_ablation	chr13:53,377,889-53,388,733
	Rare	MIR924HG	CN Loss	chr18:37,281,676-37,292,024	q12.3	1.6	0	2	1.5	10348	intron_variant	chr18:37,281,676-37,292,024
	Rare	MIR935	CN Loss	chr19:54,481,227-54,492,069	q13.42	1.6	0	2	1.5	10842	stop_lost	chr19:54,481,227-54,492,069
	Rare	MIRLET7BHG	CN Loss	chr22:46,489,421-46,490,477	q13.31	1.6	0	2	1.5	1056	intron_variant	chr22:46,489,421-46,490,477
	Rare	MRPS9	CN Loss	chr2:105,661,506-105,664,684	q12.1	2.1	0.1	2	1.5	3178	intron_variant	chr2:105,661,506-105,664,684
	Rare	MSANTD3	CN Loss	chr9:103,188,197-103,193,625	q31.1	1.6	0	2	1.5	5428	5_prime_UTR_variant	chr9:103,188,197-103,193,625
	Rare	MSI2	CN Loss	chr17:55,515,955-55,529,529	q22	1.6	0	2	1.5	13574	non_coding_transcript_exon_variant	chr17:55,515,955-55,529,529
	Rare	MUC4	CN Loss	chr3:195,479,759-195,481,794	q29	1.6	0	2	1.5	2035	stop_lost	chr3:195,479,759-195,481,794
	Rare	MYO16-AS1	CN Loss	chr13:109,814,249-109,823,117	q33.3	1.6	0	2	1.5	8868	coding_sequence_variant	chr13:109,814,249-109,823,117
	Rare	MYT1	CN Loss	chr20:62,817,286-62,831,882	q13.33	1.6	0	2	1.5	14596	coding_sequence_variant	chr20:62,817,286-62,831,882
	Rare	MYZAP	CN Loss	chr15:57,977,153-57,987,352	q21.3	1.6	0	2	1.5	10199	stop_lost	chr15:57,977,153-57,987,352
	Rare	NALCN	CN Loss	chr13:101,782,432-101,800,075	q33.1	1.6	0	2	1.5	17643	coding_sequence_variant	chr13:101,782,432-101,800,075
	Rare	NBEA	CN Loss	chr13:35,666,819-35,667,944	q13.3	2.1	0.1	2	1.5	1125	intron_variant	chr13:35,666,819-35,667,944
	Rare	NCKAP1L	CN Loss	chr12:54,906,193-54,913,518	q13.2	2.1	0.1	2	1.5	7325	stop_lost	chr12:54,906,193-54,913,518
	Rare	NCOR1	CN Loss	chr17:15,977,129-15,984,495	p12	1.6	0	2	1.5	7366	coding_sequence_variant	chr17:15,977,129-15,984,495
	Rare	NEO1	CN Loss	chr15:73,336,464-73,346,440	q24.1	1.6	0	2	1.5	9976	coding_sequence_variant	chr15:73,336,464-73,346,440
	Rare	NHLRC4	CN Gain	chr16:616,799-619,875	p13.3	3.6	0.9	1.9	1.5	3076	coding_sequence_variant	chr16:616,799-619,875
	Rare	NPM2	CN Loss	chr8:21,881,379-21,907,386	p21.3	1.6	0	2	1.5	26007	transcript_ablation	chr8:21,881,379-21,907,386
	Rare	NR2F1-AS1	CN Loss	chr5:92,915,408-92,916,589	q15	1.6	0	2	1.5	1181	non_coding_transcript_exon_variant	chr5:92,915,408-92,916,589
	Rare	NTRK3	CN Loss	chr15:88,483,217-88,516,981	q25.3	1.6	0	2	1.5	33764	coding_sequence_variant	chr15:88,483,217-88,516,981
	Rare	OMA1	CN Loss	chr1:58,982,004-58,986,115	p32.2	2.1	0.1	2	1.5	4111	intron_variant	chr1:58,982,004-58,986,115; chr1:58,986,115-58,987,569
	Rare	OPN1LW	CN Loss	chrX:153,412,406-153,416,728	q28	1.6	0	2	1.5	4322	coding_sequence_variant	*chrX:153,409,903-153,413,779; *chrX:153,413,779-153,415,759; chrX:153,412,406-153,416,728
	Rare	OR1N2	CN Loss	chr9:125,311,646-125,318,502	q33.2	1.6	0	2	1.5	6856	transcript_ablation	chr9:125,311,646-125,318,502
	Rare	P4HTM	CN Loss	chr3:49,044,411-49,050,712	p21.31	1.6	0	2	1.5	6301	stop_lost	chr3:49,044,411-49,050,712
[truncated: 102 more rows]
