# Supplementary material for: DNA copy number variations in children with vesicoureteral reflux and urinary tract infections
Source: PLoS One. 2019 Aug 12;14(8):e0220617. doi: 10.1371/journal.pone.0220617 (PMC6690579; doi:10.1371/journal.pone.0220617)
Supplement: S6 Table — (XLSX) [file pone.0220617.s012.xlsx]

## Sheet: BP
S6 Table. Gene ontology enrichment analysis of common candidate CNV-affected genes identified using standard analysis criteria
Term	Overlap	P-value	Z-score	Combined Score	Genes
neuromuscular junction development (GO:0007528)	3/34	0.000508333	-2.44628	18.5535	DVL1;AGRN;PDZRN3
negative regulation of glial cell proliferation (GO:0060253)	2/9	0.00073785	-2.37597	17.1349	NOTCH1;SOX11
cardiac ventricle formation (GO:0003211)	2/11	0.00112053	-2.8182	19.1467	NOTCH1;SOX11
spindle assembly involved in mitosis (GO:0090307)	2/11	0.00112053	-2.65284	18.0233	OFD1;ARHGEF10
collecting duct development (GO:0072044)	2/11	0.00112053	-2.58643	17.5721	NOTCH1;DACT2
cardiac chamber formation (GO:0003207)	2/12	0.00134062	-2.81778	18.6386	NOTCH1;SOX11
response to muramyl dipeptide (GO:0032495)	2/12	0.00134062	-2.59466	17.1627	NOTCH1;CARD9
microtubule cytoskeleton organization involved in mitosis (GO:1902850)	2/14	0.00183739	-2.64805	16.6811	OFD1;ARHGEF10
extracellular matrix assembly (GO:0085029)	2/15	0.00211373	-2.70042	16.6327	THSD4;GPM6B
regulation of glial cell proliferation (GO:0060251)	2/15	0.00211373	-2.58882	15.9453	NOTCH1;SOX11
morphogenesis of an epithelial sheet (GO:0002011)	2/18	0.0030525	-2.58095	14.9483	NOTCH1;SOX11
ventricular septum morphogenesis (GO:0060412)	2/20	0.00376811	-2.68679	14.9955	NOTCH1;SOX11
neural tube development (GO:0021915)	2/23	0.00497279	-2.65642	14.0891	NOTCH1;DVL1
mesenchymal cell development (GO:0014031)	2/24	0.00540871	-2.61862	13.6685	NOTCH1;SOX11
antibacterial humoral response (GO:0019731)	2/26	0.00633108	-2.71004	13.719	DMBT1;DEFA1
antimicrobial humoral response (GO:0019730)	2/28	0.00731978	-2.65395	13.0499	DMBT1;DEFA1
positive regulation of BMP signaling pathway (GO:0030513)	2/28	0.00731978	-2.65019	13.0315	NOTCH1;SOX11
stem cell development (GO:0048864)	2/28	0.00731978	-2.54354	12.5071	NOTCH1;SOX11
mitotic spindle organization (GO:0007052)	2/31	0.00892444	-2.42729	11.4543	OFD1;ARHGEF10
negative regulation of gliogenesis (GO:0014014)	2/32	0.00949112	-2.48159	11.5577	NOTCH1;SOX11
response to fungus (GO:0009620)	2/35	0.0112844	-2.25458	10.1103	CARD9;DEFA1
receptor clustering (GO:0043113)	2/36	0.0119128	-2.46256	10.9095	DVL1;AGRN
hematopoietic progenitor cell differentiation (GO:0002244)	3/106	0.0129215	-2.15379	9.36652	COL24A1;DACT2;DOCK1
spindle assembly (GO:0051225)	2/39	0.0138875	-2.26174	9.67292	OFD1;ARHGEF10
synapse organization (GO:0050808)	3/111	0.0146155	-2.15436	9.10362	DVL1;AGRN;PDZRN3
cardiac septum morphogenesis (GO:0060411)	2/43	0.0167241	-2.36552	9.67711	NOTCH1;SOX11
skeletal muscle cell differentiation (GO:0035914)	2/47	0.019785	-2.10942	8.27489	NOTCH1;SOX11
cilium morphogenesis (GO:0060271)	2/50	0.0222226	-2.20774	8.40408	OFD1;NOTCH1
columnar/cuboidal epithelial cell differentiation (GO:0002065)	2/51	0.0230614	-2.13255	8.03886	NOTCH1;SOX11
positive regulation of epithelial cell differentiation (GO:0030858)	2/52	0.0239131	-2.16008	8.06429	NOTCH1;DMBT1
defense response to Gram-positive bacterium (GO:0050830)	2/52	0.0239131	-2.0322	7.58688	CARD9;DEFA1
extracellular matrix organization (GO:0030198)	5/359	0.0250563	-2.30301	8.49034	COL24A1;AGRN;GPM6B;THSD4;PLEC
extracellular structure organization (GO:0043062)	5/360	0.0253197	-2.30269	8.46508	COL24A1;AGRN;GPM6B;THSD4;PLEC
neurotransmitter secretion (GO:0007269)	2/57	0.0283607	-2.01426	7.17629	RIMS1;DVL1
defense response to virus (GO:0051607)	3/147	0.0303896	-2.16753	7.5726	DMBT1;CARD9;DEFA1
humoral immune response (GO:0006959)	4/263	0.0332251	-3.6831	12.5389	NOTCH1;DMBT1;DEFA1;HLA-DQB1
regulation of neurotransmitter transport (GO:0051588)	2/63	0.0340968	-2.21188	7.47295	RIMS1;GPM6B
centrosome organization (GO:0051297)	2/64	0.0350933	-1.98893	6.6624	OFD1;ARHGEF10
coronary vasculature morphogenesis (GO:0060977)	1/8	0.0362192	-1.44488	4.79437	NOTCH1
cellular response to follicle-stimulating hormone stimulus (GO:0071372)	1/8	0.0362192	-1.39919	4.64275	NOTCH1
atrioventricular valve morphogenesis (GO:0003181)	1/8	0.0362192	-1.35147	4.48439	NOTCH1
negative regulation of protein localization to cell surface (GO:2000009)	1/8	0.0362192	-1.30733	4.33794	GPM6B
regulation of somitogenesis (GO:0014807)	1/8	0.0362192	-1.29394	4.29352	NOTCH1
glial cell proliferation (GO:0014009)	1/8	0.0362192	-1.20037	3.98303	SOX11
cornea development in camera-type eye (GO:0061303)	1/8	0.0362192	-1.16525	3.86648	SOX11
protein localization to microtubule (GO:0035372)	1/8	0.0362192	-1.14263	3.79145	DVL1
negative regulation of calcium ion-dependent exocytosis (GO:0045955)	1/8	0.0362192	-1.10807	3.67677	NOTCH1
epithelial cilium movement involved in determination of left/right asymmetry (GO:0060287)	1/8	0.0362192	-1.09162	3.62219	OFD1
digestion (GO:0007586)	2/66	0.03712	-2.01482	6.63599	NPY4R;PGA5
regulation of gliogenesis (GO:0014013)	2/67	0.0381499	-1.98307	6.47716	NOTCH1;SOX11
embryonic morphogenesis (GO:0048598)	5/403	0.0383708	-2.30631	7.51961	OFD1;NOTCH1;DVL1;EN1;SOX11
tube development (GO:0035295)	3/164	0.0400218	-2.20079	7.08286	NOTCH1;DVL1;DACT2
venous blood vessel morphogenesis (GO:0048845)	1/9	0.0406543	-1.44847	4.63893	NOTCH1
cell migration involved in heart development (GO:0060973)	1/9	0.0406543	-1.41252	4.52381	NOTCH1
endocardial cushion morphogenesis (GO:0003203)	1/9	0.0406543	-1.41175	4.52135	NOTCH1
positive regulation of astrocyte differentiation (GO:0048711)	1/9	0.0406543	-1.39865	4.47937	NOTCH1
ventricular trabecula myocardium morphogenesis (GO:0003222)	1/9	0.0406543	-1.39162	4.45689	NOTCH1
heart valve formation (GO:0003188)	1/9	0.0406543	-1.35567	4.34173	NOTCH1
epithelial cell differentiation involved in prostate gland development (GO:0060742)	1/9	0.0406543	-1.32367	4.23924	NOTCH1
regulation of endothelial cell chemotaxis (GO:2001026)	1/9	0.0406543	-1.29231	4.13882	NOTCH1
epithelial to mesenchymal transition involved in endocardial cushion formation (GO:0003198)	1/9	0.0406543	-1.24268	3.97987	NOTCH1
regulation of hippo signaling (GO:0035330)	1/9	0.0406543	-1.23072	3.94158	SOX11
Notch signaling involved in heart development (GO:0061314)	1/9	0.0406543	-1.14662	3.67223	NOTCH1
organic hydroxy compound biosynthetic process (GO:1901617)	3/166	0.0412454	-2.13178	6.79657	TMLHE;SGMS1;CHPT1
microtubule organizing center organization (GO:0031023)	2/70	0.0413045	-1.93702	6.17288	OFD1;ARHGEF10
negative regulation of transferase activity (GO:0051348)	4/284	0.0421286	-2.27537	7.20618	DUSP22;MVP;DVL1;PHPT1
positive regulation of developmental growth (GO:0048639)	2/71	0.0423772	-1.91659	6.05862	NOTCH1;AGRN
regulation of BMP signaling pathway (GO:0030510)	2/73	0.0445538	-2.01948	6.28273	NOTCH1;SOX11
positive regulation of transmembrane receptor protein serine/threonine kinase signaling pathway (GO:0090100)	2/73	0.0445538	-1.99584	6.20918	NOTCH1;SOX11
cardiac left ventricle morphogenesis (GO:0003214)	1/10	0.0450693	-1.34128	4.15737	NOTCH1
limb bud formation (GO:0060174)	1/10	0.0450693	-1.28737	3.99028	SOX11
somite development (GO:0061053)	1/10	0.0450693	-1.28609	3.9863	SOX11
negative regulation of hematopoietic progenitor cell differentiation (GO:1901533)	1/10	0.0450693	-1.26501	3.92098	NOTCH1
regulation of epithelial cell proliferation involved in prostate gland development (GO:0060768)	1/10	0.0450693	-1.26343	3.91606	NOTCH1
negative regulation of protein autophosphorylation (GO:0031953)	1/10	0.0450693	-1.23306	3.82195	MVP
negative regulation of activin receptor signaling pathway (GO:0032926)	1/10	0.0450693	-1.21418	3.76343	DACT2
mating behavior (GO:0007617)	1/10	0.0450693	-1.20271	3.72788	MTNR1A
epithelial cell fate commitment (GO:0072148)	1/10	0.0450693	-1.19796	3.71315	NOTCH1
embryonic body morphogenesis (GO:0010172)	1/10	0.0450693	-1.17284	3.63528	OFD1
centriole replication (GO:0007099)	1/10	0.0450693	-1.16924	3.62413	OFD1
positive regulation of transcription from RNA polymerase II promoter in response to stress (GO:0036003)	1/10	0.0450693	-1.14407	3.5461	NOTCH1
positive regulation of keratinocyte differentiation (GO:0045618)	1/10	0.0450693	-1.12079	3.47394	NOTCH1
snRNA transcription (GO:0009301)	1/10	0.0450693	-1.04563	3.241	SNAPC4
spindle organization (GO:0007051)	2/74	0.0456574	-1.90923	5.89301	OFD1;ARHGEF10
regulation of ossification (GO:0030278)	3/173	0.0456757	-2.10422	6.49402	NOTCH1;SOX11;GPM6B
multi-organism behavior (GO:0051705)	2/77	0.0490282	-1.93553	5.83633	MTNR1A;DVL1
eyelid development in camera-type eye (GO:0061029)	1/11	0.0494642	-1.30685	3.92905	SOX11
negative regulation of myotube differentiation (GO:0010832)	1/11	0.0494642	-1.26103	3.7913	NOTCH1
negative regulation of oligodendrocyte differentiation (GO:0048715)	1/11	0.0494642	-1.25382	3.76961	NOTCH1
response to peptidoglycan (GO:0032494)	1/11	0.0494642	-1.2519	3.76383	CARD9
heart trabecula morphogenesis (GO:0061384)	1/11	0.0494642	-1.24447	3.7415	NOTCH1
response to follicle-stimulating hormone (GO:0032354)	1/11	0.0494642	-1.20276	3.6161	NOTCH1
neural tube formation (GO:0001841)	1/11	0.0494642	-1.09732	3.29909	SOX11
defense response to bacterium (GO:0042742)	3/179	0.0496536	-2.04698	6.14642	DMBT1;CARD9;DEFA1

## Sheet: KEGG
Term	Overlap	P-value	Z-score	Combined Score	Genes
notch signaling pathway	2/43	0.0167241	-1.94301	7.94865	NOTCH1;DVL1
thiamine metabolism	1/8	0.0362192	-1.01556	3.36979	PHPT1
riboflavin metabolism	1/16	0.0711403	-1.33905	3.53926	PHPT1
aminophosphonate metabolism	1/16	0.0711403	-1.1181	2.95525	CHPT1
dorso ventral axis formation	1/28	0.121188	-1.36876	2.88865	NOTCH1
aminosugars metabolism	1/29	0.125236	-1.24657	2.58981	PHPT1
ether lipid metabolism	1/30	0.129266	-1.18449	2.42333	CHPT1
sphingolipid metabolism	1/36	0.153062	-1.12956	2.12009	SGMS1
fructose and mannose metabolism	1/40	0.168567	-1.13787	2.02588	PHPT1
type i diabetes mellitus	1/44	0.183792	-1.13088	1.91565	HLA-DQB1
lysine degradation	1/47	0.195029	-1.18378	1.93501	TMLHE
basal cell carcinoma	1/55	0.224252	-1.00422	1.5013	DVL1
glycerophospholipid metabolism	1/62	0.24896	-0.971306	1.35057	CHPT1
colorectal cancer	1/84	0.321655	-1.17246	1.32989	DVL1
ecm receptor interaction	1/87	0.331013	-0.993635	1.09856	AGRN
melanogenesis	1/100	0.370109	-1.01319	1.00707	DVL1
cell adhesion molecules	1/133	0.459494	-0.932623	0.725236	HLA-DQB1
focal adhesion	1/192	0.58914	-1.07988	0.571358	DOCK1
regulation of actin cytoskeleton	1/201	0.606002	-0.962364	0.482022	DOCK1
neuroactive ligand receptor interaction	1/238	0.668423	-0.85211	0.343259	MTNR1A
